# Supplementary material for: Repression of FGF signaling is responsible for Dnmt3b inhibition and impaired de novo DNA methylation during early development of in vitro fertilized embryos
Source: Int J Biol Sci. 2020 Oct 3;16(15):3085–99. doi: 10.7150/ijbs.51607 (PMC7545699; doi:10.7150/ijbs.51607)
Supplement: Supplementary file 1 — Supplementary figures and tables. [file ijbsv16p3085s1.xlsx]

## Sheet: Table S1
Table S1. Specific primers used in the present study
Name	Primers	Sequence (5’ to 3’)
Dnmt3a (qRT-PCR)	FW	TGCTGCAGGTGCTTTTGTGT
	RV	TGCCCGCACATGTAGCAGTT
Dnmt3b (qRT-PCR)	FW	CCGTCCATTCTTCTGGATGTTC
	RV	GACACCTTGATGGCATCGATCA
Dnmt3l (qRT-PCR)	FW	GAGGAGAGACGTGGAGAAATGG
	RV	CCGGTGGAACTGGAACATGT
Sp1 (qRT-PCR)	FW	AGGGTCCGAGTCAGTCAGG
	RV	CTCGCTGCCATTGGTACTGTT
Fgf4-KO (sgRNA)	sgRNA1	CACCGCGAGCTGCGGGCCGTGAGTT
Fgf4-KO (sgRNA)	sgRNA2	CACCGTCACGCACGGCCCGCGGGCC
Fgf4-KO (sgRNA)	sgRNA3	CACCGACGGCAGAATGCTCCCGATC
Fgf4-KO (sgRNA)	sgRNA4	CACCGTGGTATGAACCCTGTCGGAT
Fgf4 (DNA-PCR)	DNA-FW	GTCCCTATTTGCTCTCGCTACT
	DNA-RV	GTCTCCTATCCGGTAGGTCCA
Dnmt3b (ChIP-qPCR)	-10 kb-FW	GAAGCAGGCTGGTCTGTGTA
	-10 kb-RV	ACTTCCAGCATGAGTGCTCC

## Sheet: Table S2
Table S2. MGI phenotypes of genes with hypomethylated promoters in IVF E7.5 embryos
MGI gene_ID	Symbol	Name	Ensembl_ID	MP_D	Term
MGI:1914716	Pdcl	phosducin-like	ENSMUSG00000009030	MP:0001004	abnormal retinal photoreceptor morphology
MGI:1914716	Pdcl	phosducin-like	ENSMUSG00000009030	MP:0001999	photosensitivity
MGI:1914716	Pdcl	phosducin-like	ENSMUSG00000009030	MP:0003011	delayed dark adaptation
MGI:1914716	Pdcl	phosducin-like	ENSMUSG00000009030	MP:0005253	abnormal eye physiology
MGI:1914716	Pdcl	phosducin-like	ENSMUSG00000009030	MP:0006149	decreased visual acuity
MGI:1914716	Pdcl	phosducin-like	ENSMUSG00000009030	MP:0008450	retinal photoreceptor degeneration
MGI:1914716	Pdcl	phosducin-like	ENSMUSG00000009030	MP:0008451	retinal rod cell degeneration
MGI:1914716	Pdcl	phosducin-like	ENSMUSG00000009030	MP:0008456	abnormal retinal rod cell outer segment morphology
MGI:1914716	Pdcl	phosducin-like	ENSMUSG00000009030	MP:0012029	abnormal electroretinogram waveform feature
MGI:1915813	Dpm3	dolichyl-phosphate mannosyltransferase polypeptide 3	ENSMUSG00000042737	MP:0001325	abnormal retina morphology
MGI:1915813	Dpm3	dolichyl-phosphate mannosyltransferase polypeptide 3	ENSMUSG00000042737	MP:0001489	decreased startle reflex
MGI:1915813	Dpm3	dolichyl-phosphate mannosyltransferase polypeptide 3	ENSMUSG00000042737	MP:0002059	abnormal seminal vesicle morphology
MGI:1915813	Dpm3	dolichyl-phosphate mannosyltransferase polypeptide 3	ENSMUSG00000042737	MP:0008854	bleb
MGI:1915813	Dpm3	dolichyl-phosphate mannosyltransferase polypeptide 3	ENSMUSG00000042737	MP:0011100	preweaning lethality, complete penetrance
MGI:1915813	Dpm3	dolichyl-phosphate mannosyltransferase polypeptide 3	ENSMUSG00000042737	MP:0013292	embryonic lethality prior to organogenesis
MGI:1915813	Dpm3	dolichyl-phosphate mannosyltransferase polypeptide 3	ENSMUSG00000042737	MP:0013293	embryonic lethality prior to tooth bud stage
MGI:1931322	Car13	carbonic anhydrase 13	ENSMUSG00000027555	MP:0004156	abnormal QT variability
MGI:1931322	Car13	carbonic anhydrase 13	ENSMUSG00000027555	MP:0010025	decreased total body fat amount
MGI:1931322	Car13	carbonic anhydrase 13	ENSMUSG00000027555	MP:0010123	increased bone mineral content
MGI:1315192	Lrrc23	leucine rich repeat containing 23	ENSMUSG00000030125	MP:0005419	decreased circulating serum albumin level
MGI:1315192	Lrrc23	leucine rich repeat containing 23	ENSMUSG00000030125	MP:0005478	decreased circulating thyroxine level
MGI:1338802	Shcbp1	Shc SH2-domain binding protein 1	ENSMUSG00000022322	MP:0002169	no abnormal phenotype detected
MGI:1338802	Shcbp1	Shc SH2-domain binding protein 1	ENSMUSG00000022322	MP:0003884	decreased macrophage cell number
MGI:1338802	Shcbp1	Shc SH2-domain binding protein 1	ENSMUSG00000022322	MP:0004800	decreased susceptibility to experimental autoimmune encephalomyelitis
MGI:1338802	Shcbp1	Shc SH2-domain binding protein 1	ENSMUSG00000022322	MP:0005017	decreased B cell number
MGI:1338802	Shcbp1	Shc SH2-domain binding protein 1	ENSMUSG00000022322	MP:0005018	decreased T cell number
MGI:1338802	Shcbp1	Shc SH2-domain binding protein 1	ENSMUSG00000022322	MP:0008075	decreased CD4-positive, alpha beta T cell number
MGI:105979	G6pdx	glucose-6-phosphate dehydrogenase X-linked	ENSMUSG00000031400	MP:0000266	abnormal heart morphology
MGI:105979	G6pdx	glucose-6-phosphate dehydrogenase X-linked	ENSMUSG00000031400	MP:0000343	altered response to myocardial infarction
MGI:105979	G6pdx	glucose-6-phosphate dehydrogenase X-linked	ENSMUSG00000031400	MP:0000432	abnormal head morphology
MGI:105979	G6pdx	glucose-6-phosphate dehydrogenase X-linked	ENSMUSG00000031400	MP:0001577	anemia
MGI:105979	G6pdx	glucose-6-phosphate dehydrogenase X-linked	ENSMUSG00000031400	MP:0001614	abnormal blood vessel morphology
MGI:105979	G6pdx	glucose-6-phosphate dehydrogenase X-linked	ENSMUSG00000031400	MP:0001688	abnormal somite development
MGI:105979	G6pdx	glucose-6-phosphate dehydrogenase X-linked	ENSMUSG00000031400	MP:0001698	decreased embryo size
MGI:105979	G6pdx	glucose-6-phosphate dehydrogenase X-linked	ENSMUSG00000031400	MP:0001700	abnormal embryo turning
MGI:105979	G6pdx	glucose-6-phosphate dehydrogenase X-linked	ENSMUSG00000031400	MP:0001716	abnormal placenta labyrinth morphology
MGI:105979	G6pdx	glucose-6-phosphate dehydrogenase X-linked	ENSMUSG00000031400	MP:0001730	embryonic growth arrest
MGI:105979	G6pdx	glucose-6-phosphate dehydrogenase X-linked	ENSMUSG00000031400	MP:0001914	hemorrhage
MGI:105979	G6pdx	glucose-6-phosphate dehydrogenase X-linked	ENSMUSG00000031400	MP:0002085	abnormal embryonic tissue morphology
MGI:105979	G6pdx	glucose-6-phosphate dehydrogenase X-linked	ENSMUSG00000031400	MP:0002086	abnormal extraembryonic tissue morphology
MGI:105979	G6pdx	glucose-6-phosphate dehydrogenase X-linked	ENSMUSG00000031400	MP:0002447	abnormal erythrocyte morphology
MGI:105979	G6pdx	glucose-6-phosphate dehydrogenase X-linked	ENSMUSG00000031400	MP:0002836	abnormal chorion morphology
MGI:105979	G6pdx	glucose-6-phosphate dehydrogenase X-linked	ENSMUSG00000031400	MP:0002875	decreased erythrocyte cell number
MGI:105979	G6pdx	glucose-6-phosphate dehydrogenase X-linked	ENSMUSG00000031400	MP:0003123	paternal imprinting
MGI:105979	G6pdx	glucose-6-phosphate dehydrogenase X-linked	ENSMUSG00000031400	MP:0003186	abnormal redox activity
MGI:105979	G6pdx	glucose-6-phosphate dehydrogenase X-linked	ENSMUSG00000031400	MP:0003656	abnormal erythrocyte physiology
MGI:105979	G6pdx	glucose-6-phosphate dehydrogenase X-linked	ENSMUSG00000031400	MP:0003891	increased allantois apoptosis
MGI:105979	G6pdx	glucose-6-phosphate dehydrogenase X-linked	ENSMUSG00000031400	MP:0004255	abnormal spongiotrophoblast layer morphology
MGI:105979	G6pdx	glucose-6-phosphate dehydrogenase X-linked	ENSMUSG00000031400	MP:0004259	small placenta
MGI:105979	G6pdx	glucose-6-phosphate dehydrogenase X-linked	ENSMUSG00000031400	MP:0004261	abnormal embryonic neuroepithelium morphology
MGI:105979	G6pdx	glucose-6-phosphate dehydrogenase X-linked	ENSMUSG00000031400	MP:0004937	dilated heart
MGI:105979	G6pdx	glucose-6-phosphate dehydrogenase X-linked	ENSMUSG00000031400	MP:0004938	dilated vasculature
MGI:105979	G6pdx	glucose-6-phosphate dehydrogenase X-linked	ENSMUSG00000031400	MP:0005562	decreased mean corpuscular hemoglobin
MGI:105979	G6pdx	glucose-6-phosphate dehydrogenase X-linked	ENSMUSG00000031400	MP:0005563	abnormal hemoglobin content
MGI:105979	G6pdx	glucose-6-phosphate dehydrogenase X-linked	ENSMUSG00000031400	MP:0005602	decreased angiogenesis
MGI:105979	G6pdx	glucose-6-phosphate dehydrogenase X-linked	ENSMUSG00000031400	MP:0008029	abnormal paraxial mesoderm morphology
MGI:105979	G6pdx	glucose-6-phosphate dehydrogenase X-linked	ENSMUSG00000031400	MP:0011098	embryonic lethality during organogenesis, complete penetrance
MGI:105979	G6pdx	glucose-6-phosphate dehydrogenase X-linked	ENSMUSG00000031400	MP:0011108	embryonic lethality during organogenesis, incomplete penetrance
MGI:105979	G6pdx	glucose-6-phosphate dehydrogenase X-linked	ENSMUSG00000031400	MP:0012703	decreased embryonic neuroepithelium thickness
MGI:105979	G6pdx	glucose-6-phosphate dehydrogenase X-linked	ENSMUSG00000031400	MP:0013241	embryo tissue necrosis
MGI:105979	G6pdx	glucose-6-phosphate dehydrogenase X-linked	ENSMUSG00000031400	MP:0013504	increased embryonic tissue cell apoptosis
MGI:1339639	Ogt	O-linked N-acetylglucosamine (GlcNAc) transferase (UDP-N-acetylglucosamine:polypeptide-N-acetylglucosaminyl transferase)	ENSMUSG00000034160	MP:0000313	abnormal cell death
MGI:1339639	Ogt	O-linked N-acetylglucosamine (GlcNAc) transferase (UDP-N-acetylglucosamine:polypeptide-N-acetylglucosaminyl transferase)	ENSMUSG00000034160	MP:0000352	decreased cell proliferation
MGI:1339639	Ogt	O-linked N-acetylglucosamine (GlcNAc) transferase (UDP-N-acetylglucosamine:polypeptide-N-acetylglucosaminyl transferase)	ENSMUSG00000034160	MP:0000715	decreased thymocyte number
MGI:1339639	Ogt	O-linked N-acetylglucosamine (GlcNAc) transferase (UDP-N-acetylglucosamine:polypeptide-N-acetylglucosaminyl transferase)	ENSMUSG00000034160	MP:0001392	abnormal locomotor behavior
MGI:1339639	Ogt	O-linked N-acetylglucosamine (GlcNAc) transferase (UDP-N-acetylglucosamine:polypeptide-N-acetylglucosaminyl transferase)	ENSMUSG00000034160	MP:0001436	abnormal suckling behavior
MGI:1339639	Ogt	O-linked N-acetylglucosamine (GlcNAc) transferase (UDP-N-acetylglucosamine:polypeptide-N-acetylglucosaminyl transferase)	ENSMUSG00000034160	MP:0001926	female infertility
MGI:1339639	Ogt	O-linked N-acetylglucosamine (GlcNAc) transferase (UDP-N-acetylglucosamine:polypeptide-N-acetylglucosaminyl transferase)	ENSMUSG00000034160	MP:0002169	no abnormal phenotype detected
MGI:1339639	Ogt	O-linked N-acetylglucosamine (GlcNAc) transferase (UDP-N-acetylglucosamine:polypeptide-N-acetylglucosaminyl transferase)	ENSMUSG00000034160	MP:0004200	decreased fetal size
MGI:1339639	Ogt	O-linked N-acetylglucosamine (GlcNAc) transferase (UDP-N-acetylglucosamine:polypeptide-N-acetylglucosaminyl transferase)	ENSMUSG00000034160	MP:0005018	decreased T cell number
MGI:1339639	Ogt	O-linked N-acetylglucosamine (GlcNAc) transferase (UDP-N-acetylglucosamine:polypeptide-N-acetylglucosaminyl transferase)	ENSMUSG00000034160	MP:0005092	decreased double-positive T cell number
MGI:1339639	Ogt	O-linked N-acetylglucosamine (GlcNAc) transferase (UDP-N-acetylglucosamine:polypeptide-N-acetylglucosaminyl transferase)	ENSMUSG00000034160	MP:0006413	increased T cell apoptosis
MGI:1339639	Ogt	O-linked N-acetylglucosamine (GlcNAc) transferase (UDP-N-acetylglucosamine:polypeptide-N-acetylglucosaminyl transferase)	ENSMUSG00000034160	MP:0008075	decreased CD4-positive, alpha beta T cell number
MGI:1339639	Ogt	O-linked N-acetylglucosamine (GlcNAc) transferase (UDP-N-acetylglucosamine:polypeptide-N-acetylglucosaminyl transferase)	ENSMUSG00000034160	MP:0008079	decreased CD8-positive, alpha-beta T cell number
MGI:1339639	Ogt	O-linked N-acetylglucosamine (GlcNAc) transferase (UDP-N-acetylglucosamine:polypeptide-N-acetylglucosaminyl transferase)	ENSMUSG00000034160	MP:0011085	postnatal lethality, complete penetrance
MGI:1339639	Ogt	O-linked N-acetylglucosamine (GlcNAc) transferase (UDP-N-acetylglucosamine:polypeptide-N-acetylglucosaminyl transferase)	ENSMUSG00000034160	MP:0011091	prenatal lethality, complete penetrance
MGI:1339639	Ogt	O-linked N-acetylglucosamine (GlcNAc) transferase (UDP-N-acetylglucosamine:polypeptide-N-acetylglucosaminyl transferase)	ENSMUSG00000034160	MP:0011101	prenatal lethality, incomplete penetrance
MGI:1915231	Hormad1	HORMA domain containing 1	ENSMUSG00000028109	MP:0001146	abnormal testis morphology
MGI:1915231	Hormad1	HORMA domain containing 1	ENSMUSG00000028109	MP:0001147	small testis
MGI:1915231	Hormad1	HORMA domain containing 1	ENSMUSG00000028109	MP:0001154	seminiferous tubule degeneration
MGI:1915231	Hormad1	HORMA domain containing 1	ENSMUSG00000028109	MP:0001155	arrest of spermatogenesis
MGI:1915231	Hormad1	HORMA domain containing 1	ENSMUSG00000028109	MP:0001728	failure of embryo implantation
MGI:1915231	Hormad1	HORMA domain containing 1	ENSMUSG00000028109	MP:0001730	embryonic growth arrest
MGI:1915231	Hormad1	HORMA domain containing 1	ENSMUSG00000028109	MP:0001925	male infertility
MGI:1915231	Hormad1	HORMA domain containing 1	ENSMUSG00000028109	MP:0001926	female infertility
MGI:1915231	Hormad1	HORMA domain containing 1	ENSMUSG00000028109	MP:0001930	abnormal meiosis
MGI:1915231	Hormad1	HORMA domain containing 1	ENSMUSG00000028109	MP:0003718	maternal effect
MGI:1915231	Hormad1	HORMA domain containing 1	ENSMUSG00000028109	MP:0004024	aneuploidy
MGI:1915231	Hormad1	HORMA domain containing 1	ENSMUSG00000028109	MP:0004852	decreased testis weight
MGI:1915231	Hormad1	HORMA domain containing 1	ENSMUSG00000028109	MP:0005159	azoospermia
MGI:1915231	Hormad1	HORMA domain containing 1	ENSMUSG00000028109	MP:0005168	abnormal female meiosis
MGI:1915231	Hormad1	HORMA domain containing 1	ENSMUSG00000028109	MP:0005169	abnormal male meiosis
MGI:1915231	Hormad1	HORMA domain containing 1	ENSMUSG00000028109	MP:0008058	abnormal DNA repair
MGI:1915231	Hormad1	HORMA domain containing 1	ENSMUSG00000028109	MP:0008261	arrest of male meiosis
MGI:1915231	Hormad1	HORMA domain containing 1	ENSMUSG00000028109	MP:0008280	abnormal male germ cell apoptosis
MGI:1915231	Hormad1	HORMA domain containing 1	ENSMUSG00000028109	MP:0008966	abnormal chiasmata formation
MGI:1915231	Hormad1	HORMA domain containing 1	ENSMUSG00000028109	MP:0009451	abnormal chromosomal synapsis
MGI:1915231	Hormad1	HORMA domain containing 1	ENSMUSG00000028109	MP:0009452	abnormal synaptonemal complex
MGI:1915231	Hormad1	HORMA domain containing 1	ENSMUSG00000028109	MP:0009781	abnormal preimplantation embryo development
MGI:1915231	Hormad1	HORMA domain containing 1	ENSMUSG00000028109	MP:0010767	abnormal female meiosis I arrest
MGI:1915231	Hormad1	HORMA domain containing 1	ENSMUSG00000028109	MP:0010948	abnormal double-strand DNA break repair
MGI:98325	Smpd1	sphingomyelin phosphodiesterase 1, acid lysosomal	ENSMUSG00000037049	MP:0000599	enlarged liver
	Smpd1	sphingomyelin phosphodiesterase 1, acid lysosomal		MP:0000691	enlarged spleen
	Smpd1	sphingomyelin phosphodiesterase 1, acid lysosomal		MP:0000716	abnormal immune system cell morphology
	Smpd1	sphingomyelin phosphodiesterase 1, acid lysosomal		MP:0000745	tremors
	Smpd1	sphingomyelin phosphodiesterase 1, acid lysosomal		MP:0000774	decreased brain size
	Smpd1	sphingomyelin phosphodiesterase 1, acid lysosomal		MP:0000788	abnormal cerebral cortex morphology
	Smpd1	sphingomyelin phosphodiesterase 1, acid lysosomal		MP:0000820	abnormal choroid plexus morphology
	Smpd1	sphingomyelin phosphodiesterase 1, acid lysosomal		MP:0000876	Purkinje cell degeneration
	Smpd1	sphingomyelin phosphodiesterase 1, acid lysosomal		MP:0001262	decreased body weight
	Smpd1	sphingomyelin phosphodiesterase 1, acid lysosomal		MP:0001393	ataxia
	Smpd1	sphingomyelin phosphodiesterase 1, acid lysosomal		MP:0001405	impaired coordination
	Smpd1	sphingomyelin phosphodiesterase 1, acid lysosomal		MP:0001505	hunched posture
	Smpd1	sphingomyelin phosphodiesterase 1, acid lysosomal		MP:0001556	increased circulating HDL cholesterol level
	Smpd1	sphingomyelin phosphodiesterase 1, acid lysosomal		MP:0001648	abnormal apoptosis
	Smpd1	sphingomyelin phosphodiesterase 1, acid lysosomal		MP:0001954	respiratory distress
	Smpd1	sphingomyelin phosphodiesterase 1, acid lysosomal		MP:0002083	premature death
	Smpd1	sphingomyelin phosphodiesterase 1, acid lysosomal		MP:0002118	abnormal lipid homeostasis
	Smpd1	sphingomyelin phosphodiesterase 1, acid lysosomal		MP:0002183	gliosis
	Smpd1	sphingomyelin phosphodiesterase 1, acid lysosomal		MP:0002270	abnormal pulmonary alveolus morphology
	Smpd1	sphingomyelin phosphodiesterase 1, acid lysosomal		MP:0002412	increased susceptibility to bacterial infection
	Smpd1	sphingomyelin phosphodiesterase 1, acid lysosomal		MP:0002462	abnormal granulocyte physiology
	Smpd1	sphingomyelin phosphodiesterase 1, acid lysosomal		MP:0002675	asthenozoospermia
	Smpd1	sphingomyelin phosphodiesterase 1, acid lysosomal		MP:0003360	abnormal depression-related behavior
	Smpd1	sphingomyelin phosphodiesterase 1, acid lysosomal		MP:0003666	impaired sperm capacitation
	Smpd1	sphingomyelin phosphodiesterase 1, acid lysosomal		MP:0004778	increased macrophage derived foam cell number
	Smpd1	sphingomyelin phosphodiesterase 1, acid lysosomal		MP:0005202	lethargy
	Smpd1	sphingomyelin phosphodiesterase 1, acid lysosomal		MP:0005578	teratozoospermia
	Smpd1	sphingomyelin phosphodiesterase 1, acid lysosomal		MP:0006362	abnormal male germ cell morphology
	Smpd1	sphingomyelin phosphodiesterase 1, acid lysosomal		MP:0008872	abnormal physiological response to xenobiotic
	Smpd1	sphingomyelin phosphodiesterase 1, acid lysosomal		MP:0009937	abnormal neuron differentiation
	Smpd1	sphingomyelin phosphodiesterase 1, acid lysosomal		MP:0012232	abnormal ceramide level
	Smpd1	sphingomyelin phosphodiesterase 1, acid lysosomal		MP:0012507	midbrain atrophy
	Smpd1	sphingomyelin phosphodiesterase 1, acid lysosomal		MP:0014185	cerebellum atrophy
MGI:96777	Lgals1	lectin, galactose binding, soluble 1	ENSMUSG00000068220	MP:0000736	delayed muscle development
MGI:96777	Lgals1	lectin, galactose binding, soluble 1	ENSMUSG00000068220	MP:0000961	abnormal dorsal root ganglion morphology
MGI:96777	Lgals1	lectin, galactose binding, soluble 1	ENSMUSG00000068220	MP:0000965	abnormal sensory neuron morphology
MGI:96777	Lgals1	lectin, galactose binding, soluble 1	ENSMUSG00000068220	MP:0000969	abnormal nociceptor morphology
MGI:96777	Lgals1	lectin, galactose binding, soluble 1	ENSMUSG00000068220	MP:0000972	abnormal mechanoreceptor morphology
MGI:96777	Lgals1	lectin, galactose binding, soluble 1	ENSMUSG00000068220	MP:0001053	abnormal neuromuscular synapse morphology
MGI:96777	Lgals1	lectin, galactose binding, soluble 1	ENSMUSG00000068220	MP:0001363	increased anxiety-related response
MGI:96777	Lgals1	lectin, galactose binding, soluble 1	ENSMUSG00000068220	MP:0001973	increased thermal nociceptive threshold
MGI:96777	Lgals1	lectin, galactose binding, soluble 1	ENSMUSG00000068220	MP:0002557	abnormal social/conspecific interaction
MGI:96777	Lgals1	lectin, galactose binding, soluble 1	ENSMUSG00000068220	MP:0003009	abnormal cytokine secretion
MGI:96777	Lgals1	lectin, galactose binding, soluble 1	ENSMUSG00000068220	MP:0004275	abnormal postnatal subventricular zone morphology
MGI:96777	Lgals1	lectin, galactose binding, soluble 1	ENSMUSG00000068220	MP:0004799	increased susceptibility to experimental autoimmune encephalomyelitis
MGI:96777	Lgals1	lectin, galactose binding, soluble 1	ENSMUSG00000068220	MP:0005236	abnormal olfactory nerve morphology
MGI:96777	Lgals1	lectin, galactose binding, soluble 1	ENSMUSG00000068220	MP:0006092	abnormal olfactory sensory neuron morphology
MGI:96777	Lgals1	lectin, galactose binding, soluble 1	ENSMUSG00000068220	MP:0008566	increased interferon-gamma secretion
MGI:96777	Lgals1	lectin, galactose binding, soluble 1	ENSMUSG00000068220	MP:0008687	increased interleukin-2 secretion
MGI:1927593	Ptges	prostaglandin E synthase	ENSMUSG00000050737	MP:0000218	increased leukocyte cell number
MGI:1927593	Ptges	prostaglandin E synthase	ENSMUSG00000050737	MP:0001785	edema
MGI:1927593	Ptges	prostaglandin E synthase	ENSMUSG00000050737	MP:0001845	abnormal inflammatory response
MGI:1927593	Ptges	prostaglandin E synthase	ENSMUSG00000050737	MP:0001876	decreased inflammatory response
MGI:1927593	Ptges	prostaglandin E synthase	ENSMUSG00000050737	MP:0001970	abnormal pain threshold
MGI:1927593	Ptges	prostaglandin E synthase	ENSMUSG00000050737	MP:0002442	abnormal leukocyte physiology
MGI:1927593	Ptges	prostaglandin E synthase	ENSMUSG00000050737	MP:0002499	chronic inflammation
MGI:1927593	Ptges	prostaglandin E synthase	ENSMUSG00000050737	MP:0003799	impaired macrophage chemotaxis
MGI:1927593	Ptges	prostaglandin E synthase	ENSMUSG00000050737	MP:0004883	abnormal vascular wound healing
MGI:1927593	Ptges	prostaglandin E synthase	ENSMUSG00000050737	MP:0005596	increased susceptibility to type I hypersensitivity reaction
MGI:1927593	Ptges	prostaglandin E synthase	ENSMUSG00000050737	MP:0009811	abnormal prostaglandin level
MGI:1927593	Ptges	prostaglandin E synthase	ENSMUSG00000050737	MP:0009814	increased prostaglandin level
MGI:1927593	Ptges	prostaglandin E synthase	ENSMUSG00000050737	MP:0009815	decreased prostaglandin level
MGI:1927593	Ptges	prostaglandin E synthase	ENSMUSG00000050737	MP:0009817	decreased leukotriene level
MGI:98923	Vav1	vav 1 oncogene	ENSMUSG00000034116	MP:0000715	decreased thymocyte number
MGI:98923	Vav1	vav 1 oncogene	ENSMUSG00000034116	MP:0000717	abnormal lymphocyte cell number
MGI:98923	Vav1	vav 1 oncogene	ENSMUSG00000034116	MP:0001790	abnormal immune system physiology
MGI:98923	Vav1	vav 1 oncogene	ENSMUSG00000034116	MP:0001800	abnormal humoral immune response
MGI:98923	Vav1	vav 1 oncogene	ENSMUSG00000034116	MP:0001805	decreased IgG level
MGI:98923	Vav1	vav 1 oncogene	ENSMUSG00000034116	MP:0001823	thymus hypoplasia
MGI:98923	Vav1	vav 1 oncogene	ENSMUSG00000034116	MP:0001828	abnormal T cell activation
MGI:98923	Vav1	vav 1 oncogene	ENSMUSG00000034116	MP:0002145	abnormal T cell differentiation
MGI:98923	Vav1	vav 1 oncogene	ENSMUSG00000034116	MP:0002169	no abnormal phenotype detected
MGI:98923	Vav1	vav 1 oncogene	ENSMUSG00000034116	MP:0002407	abnormal double-negative T cell morphology
MGI:98923	Vav1	vav 1 oncogene	ENSMUSG00000034116	MP:0002432	abnormal CD4-positive, alpha beta T cell morphology
MGI:98923	Vav1	vav 1 oncogene	ENSMUSG00000034116	MP:0002444	abnormal T cell physiology
MGI:98923	Vav1	vav 1 oncogene	ENSMUSG00000034116	MP:0002458	abnormal B cell number
MGI:98923	Vav1	vav 1 oncogene	ENSMUSG00000034116	MP:0002491	decreased IgD level
MGI:98923	Vav1	vav 1 oncogene	ENSMUSG00000034116	MP:0002494	increased IgM level
MGI:98923	Vav1	vav 1 oncogene	ENSMUSG00000034116	MP:0002723	abnormal immune serum protein physiology
MGI:98923	Vav1	vav 1 oncogene	ENSMUSG00000034116	MP:0003694	failure of blastocyst to hatch from the zona pellucida
MGI:98923	Vav1	vav 1 oncogene	ENSMUSG00000034116	MP:0004179	transmission ratio distortion
MGI:98923	Vav1	vav 1 oncogene	ENSMUSG00000034116	MP:0004392	abnormal CD8-positive, alpha-beta T cell physiology
MGI:98923	Vav1	vav 1 oncogene	ENSMUSG00000034116	MP:0004918	abnormal negative T cell selection
MGI:98923	Vav1	vav 1 oncogene	ENSMUSG00000034116	MP:0004919	abnormal positive T cell selection
MGI:98923	Vav1	vav 1 oncogene	ENSMUSG00000034116	MP:0004978	decreased B-1 B cell number
MGI:98923	Vav1	vav 1 oncogene	ENSMUSG00000034116	MP:0005015	increased T cell number
MGI:98923	Vav1	vav 1 oncogene	ENSMUSG00000034116	MP:0005018	decreased T cell number
MGI:98923	Vav1	vav 1 oncogene	ENSMUSG00000034116	MP:0005025	abnormal response to infection
MGI:98923	Vav1	vav 1 oncogene	ENSMUSG00000034116	MP:0005070	impaired natural killer cell mediated cytotoxicity
MGI:98923	Vav1	vav 1 oncogene	ENSMUSG00000034116	MP:0005089	decreased double-negative T cell number
MGI:98923	Vav1	vav 1 oncogene	ENSMUSG00000034116	MP:0005090	increased double-negative T cell number
MGI:98923	Vav1	vav 1 oncogene	ENSMUSG00000034116	MP:0005092	decreased double-positive T cell number
MGI:98923	Vav1	vav 1 oncogene	ENSMUSG00000034116	MP:0005093	decreased B cell proliferation
MGI:98923	Vav1	vav 1 oncogene	ENSMUSG00000034116	MP:0005095	decreased T cell proliferation
MGI:98923	Vav1	vav 1 oncogene	ENSMUSG00000034116	MP:0005463	abnormal CD4-positive, alpha-beta T cell physiology
MGI:98923	Vav1	vav 1 oncogene	ENSMUSG00000034116	MP:0006387	abnormal T cell number
MGI:98923	Vav1	vav 1 oncogene	ENSMUSG00000034116	MP:0008040	decreased NK T cell number
MGI:98923	Vav1	vav 1 oncogene	ENSMUSG00000034116	MP:0008075	decreased CD4-positive, alpha beta T cell number
MGI:98923	Vav1	vav 1 oncogene	ENSMUSG00000034116	MP:0008076	abnormal CD4-positive T cell differentiation
MGI:98923	Vav1	vav 1 oncogene	ENSMUSG00000034116	MP:0008079	decreased CD8-positive, alpha-beta T cell number
MGI:98923	Vav1	vav 1 oncogene	ENSMUSG00000034116	MP:0008080	abnormal CD8-positive, alpha-beta T cell differentiation
MGI:98923	Vav1	vav 1 oncogene	ENSMUSG00000034116	MP:0008083	decreased single-positive T cell number
MGI:98923	Vav1	vav 1 oncogene	ENSMUSG00000034116	MP:0008189	increased transitional stage B cell number
MGI:98923	Vav1	vav 1 oncogene	ENSMUSG00000034116	MP:0008211	decreased mature B cell number
MGI:98923	Vav1	vav 1 oncogene	ENSMUSG00000034116	MP:0008495	decreased IgG1 level
MGI:98923	Vav1	vav 1 oncogene	ENSMUSG00000034116	MP:0008496	decreased IgG2a level
MGI:98923	Vav1	vav 1 oncogene	ENSMUSG00000034116	MP:0008498	decreased IgG3 level
MGI:98923	Vav1	vav 1 oncogene	ENSMUSG00000034116	MP:0008561	decreased tumor necrosis factor secretion
MGI:98923	Vav1	vav 1 oncogene	ENSMUSG00000034116	MP:0008567	decreased interferon-gamma secretion
MGI:98923	Vav1	vav 1 oncogene	ENSMUSG00000034116	MP:0008577	increased circulating interferon-gamma level
MGI:98923	Vav1	vav 1 oncogene	ENSMUSG00000034116	MP:0008686	abnormal interleukin-2 secretion
MGI:98923	Vav1	vav 1 oncogene	ENSMUSG00000034116	MP:0008688	decreased interleukin-2 secretion
MGI:98923	Vav1	vav 1 oncogene	ENSMUSG00000034116	MP:0008700	decreased interleukin-4 secretion
MGI:98923	Vav1	vav 1 oncogene	ENSMUSG00000034116	MP:0008826	abnormal splenic cell ratio
MGI:98923	Vav1	vav 1 oncogene	ENSMUSG00000034116	MP:0008828	abnormal lymph node cell ratio
MGI:98923	Vav1	vav 1 oncogene	ENSMUSG00000034116	MP:0010131	increased DN2 thymocyte number
MGI:98923	Vav1	vav 1 oncogene	ENSMUSG00000034116	MP:0010133	increased DN3 thymocyte number
MGI:98923	Vav1	vav 1 oncogene	ENSMUSG00000034116	MP:0010841	increased central memory CD4-positive, alpha-beta T cell number
MGI:98923	Vav1	vav 1 oncogene	ENSMUSG00000034116	MP:0010844	increased effector memory CD4-positive, alpha-beta T cell number
MGI:98923	Vav1	vav 1 oncogene	ENSMUSG00000034116	MP:0010847	increased central memory CD8 positive, alpha-beta T cell number
MGI:98923	Vav1	vav 1 oncogene	ENSMUSG00000034116	MP:0010850	increased effector memory CD8-positive, alpha-beta T cell number
MGI:98923	Vav1	vav 1 oncogene	ENSMUSG00000034116	MP:0011096	embryonic lethality between implantation and somite formation, complete penetrance
MGI:98923	Vav1	vav 1 oncogene	ENSMUSG00000034116	MP:0013435	decreased CD8-positive, naive alpha-beta T cell number
MGI:98923	Vav1	vav 1 oncogene	ENSMUSG00000034116	MP:0020154	impaired humoral immune response
MGI:2443063	Mylk3	myosin light chain kinase 3	ENSMUSG00000031698	MP:0000266	abnormal heart morphology
MGI:2443063	Mylk3	myosin light chain kinase 3	ENSMUSG00000031698	MP:0000274	enlarged heart
MGI:2443063	Mylk3	myosin light chain kinase 3	ENSMUSG00000031698	MP:0000276	heart right ventricle hypertrophy
MGI:2443063	Mylk3	myosin light chain kinase 3	ENSMUSG00000031698	MP:0002625	heart left ventricle hypertrophy
MGI:2443063	Mylk3	myosin light chain kinase 3	ENSMUSG00000031698	MP:0002833	increased heart weight
MGI:2443063	Mylk3	myosin light chain kinase 3	ENSMUSG00000031698	MP:0003915	increased left ventricle weight
MGI:2443063	Mylk3	myosin light chain kinase 3	ENSMUSG00000031698	MP:0003921	abnormal heart left ventricle morphology
MGI:2443063	Mylk3	myosin light chain kinase 3	ENSMUSG00000031698	MP:0004215	abnormal myocardial fiber physiology
MGI:2443063	Mylk3	myosin light chain kinase 3	ENSMUSG00000031698	MP:0004485	increased response of heart to induced stress
MGI:2443063	Mylk3	myosin light chain kinase 3	ENSMUSG00000031698	MP:0004486	decreased response of heart to induced stress
MGI:2443063	Mylk3	myosin light chain kinase 3	ENSMUSG00000031698	MP:0004564	enlarged myocardial fiber
MGI:2443063	Mylk3	myosin light chain kinase 3	ENSMUSG00000031698	MP:0005140	decreased cardiac muscle contractility
MGI:2443063	Mylk3	myosin light chain kinase 3	ENSMUSG00000031698	MP:0005608	cardiac interstitial fibrosis
MGI:2443063	Mylk3	myosin light chain kinase 3	ENSMUSG00000031698	MP:0006138	congestive heart failure
MGI:2443063	Mylk3	myosin light chain kinase 3	ENSMUSG00000031698	MP:0009763	increased sensitivity to induced morbidity/mortality
MGI:2443063	Mylk3	myosin light chain kinase 3	ENSMUSG00000031698	MP:0010392	prolonged QRS complex duration
MGI:2443063	Mylk3	myosin light chain kinase 3	ENSMUSG00000031698	MP:0010508	abnormal heart electrocardiography waveform feature
MGI:2443063	Mylk3	myosin light chain kinase 3	ENSMUSG00000031698	MP:0010632	cardiac muscle necrosis
MGI:2443063	Mylk3	myosin light chain kinase 3	ENSMUSG00000031698	MP:0010724	thick interventricular septum
MGI:2443063	Mylk3	myosin light chain kinase 3	ENSMUSG00000031698	MP:0010725	thin interventricular septum
MGI:2443063	Mylk3	myosin light chain kinase 3	ENSMUSG00000031698	MP:0010754	abnormal heart left ventricle pressure
MGI:2443063	Mylk3	myosin light chain kinase 3	ENSMUSG00000031698	MP:0012735	abnormal response to exercise
MGI:91842	D1Pas1	DNA segment, Chr 1, Pasteur Institute 1	ENSMUSG00000039224	MP:0001147	small testis
MGI:91842	D1Pas1	DNA segment, Chr 1, Pasteur Institute 1	ENSMUSG00000039224	MP:0001925	male infertility
MGI:109628	Dnase1l1	deoxyribonuclease 1-like 1	ENSMUSG00000019088	MP:0001405	impaired coordination
MGI:98784	Tnp1	transition protein 1	ENSMUSG00000026182	MP:0001922	reduced male fertility
MGI:98784	Tnp1	transition protein 1	ENSMUSG00000026182	MP:0001925	male infertility
MGI:98784	Tnp1	transition protein 1	ENSMUSG00000026182	MP:0001932	abnormal spermiogenesis
MGI:98784	Tnp1	transition protein 1	ENSMUSG00000026182	MP:0001935	decreased litter size
MGI:98784	Tnp1	transition protein 1	ENSMUSG00000026182	MP:0002675	asthenozoospermia
MGI:98784	Tnp1	transition protein 1	ENSMUSG00000026182	MP:0006380	abnormal spermatid morphology
MGI:98784	Tnp1	transition protein 1	ENSMUSG00000026182	MP:0009232	abnormal sperm nucleus morphology
MGI:98784	Tnp1	transition protein 1	ENSMUSG00000026182	MP:0009238	coiled sperm flagellum
MGI:2687035	Far2	fatty acyl CoA reductase 2	ENSMUSG00000030303	MP:0000186	decreased circulating HDL cholesterol level
MGI:2687035	Far2	fatty acyl CoA reductase 2	ENSMUSG00000030303	MP:0000377	abnormal hair follicle morphology
MGI:2687035	Far2	fatty acyl CoA reductase 2	ENSMUSG00000030303	MP:0000414	alopecia
MGI:2687035	Far2	fatty acyl CoA reductase 2	ENSMUSG00000030303	MP:0000418	focal hair loss
MGI:2687035	Far2	fatty acyl CoA reductase 2	ENSMUSG00000030303	MP:0001510	abnormal coat appearance
MGI:2687035	Far2	fatty acyl CoA reductase 2	ENSMUSG00000030303	MP:0001547	abnormal lipid level
MGI:2687035	Far2	fatty acyl CoA reductase 2	ENSMUSG00000030303	MP:0002060	abnormal skin morphology
MGI:2687035	Far2	fatty acyl CoA reductase 2	ENSMUSG00000030303	MP:0002626	increased heart rate
MGI:2687035	Far2	fatty acyl CoA reductase 2	ENSMUSG00000030303	MP:0002757	decreased vertical activity
MGI:2687035	Far2	fatty acyl CoA reductase 2	ENSMUSG00000030303	MP:0003064	decreased coping response
MGI:2687035	Far2	fatty acyl CoA reductase 2	ENSMUSG00000030303	MP:0003929	decreased heart rate variability
MGI:2687035	Far2	fatty acyl CoA reductase 2	ENSMUSG00000030303	MP:0003960	increased lean body mass
MGI:2687035	Far2	fatty acyl CoA reductase 2	ENSMUSG00000030303	MP:0005179	decreased circulating cholesterol level
MGI:2687035	Far2	fatty acyl CoA reductase 2	ENSMUSG00000030303	MP:0005385	cardiovascular system phenotype
MGI:2687035	Far2	fatty acyl CoA reductase 2	ENSMUSG00000030303	MP:0009535	abnormal skin sebaceous gland morphology
MGI:2687035	Far2	fatty acyl CoA reductase 2	ENSMUSG00000030303	MP:0010025	decreased total body fat amount
MGI:2687035	Far2	fatty acyl CoA reductase 2	ENSMUSG00000030303	MP:0010507	shortened RR interval
MGI:2687035	Far2	fatty acyl CoA reductase 2	ENSMUSG00000030303	MP:0011396	abnormal sleep behavior
MGI:2687035	Far2	fatty acyl CoA reductase 2	ENSMUSG00000030303	MP:0012725	small sebaceous gland
MGI:2687035	Far2	fatty acyl CoA reductase 2	ENSMUSG00000030303	MP:0013376	abnormal sebocyte differentiation
MGI:2687035	Far2	fatty acyl CoA reductase 2	ENSMUSG00000030303	MP:0030572	abnormal pilosebaceous unit morphology
MGI:1924076	Nubpl	nucleotide binding protein-like	ENSMUSG00000035142	MP:0001711	abnormal placenta morphology
MGI:1924076	Nubpl	nucleotide binding protein-like	ENSMUSG00000035142	MP:0005031	abnormal trophoblast layer morphology
MGI:1924076	Nubpl	nucleotide binding protein-like	ENSMUSG00000035142	MP:0005033	abnormal trophoblast giant cell morphology
MGI:1924076	Nubpl	nucleotide binding protein-like	ENSMUSG00000035142	MP:0011098	embryonic lethality during organogenesis, complete penetrance
MGI:1924076	Nubpl	nucleotide binding protein-like	ENSMUSG00000035142	MP:0011100	preweaning lethality, complete penetrance
MGI:1196332	Arhgap6	Rho GTPase activating protein 6	ENSMUSG00000031355	MP:0001672	abnormal embryo development
MGI:1196332	Arhgap6	Rho GTPase activating protein 6	ENSMUSG00000031355	MP:0001695	abnormal gastrulation
MGI:1196332	Arhgap6	Rho GTPase activating protein 6	ENSMUSG00000031355	MP:0002169	no abnormal phenotype detected
MGI:1196332	Arhgap6	Rho GTPase activating protein 6	ENSMUSG00000031355	MP:0003984	embryonic growth retardation
MGI:1196332	Arhgap6	Rho GTPase activating protein 6	ENSMUSG00000031355	MP:0011091	prenatal lethality, complete penetrance
MGI:1201403	Gfra3	glial cell line derived neurotrophic factor family receptor alpha 3	ENSMUSG00000024366	MP:0001007	abnormal sympathetic system morphology
MGI:1201403	Gfra3	glial cell line derived neurotrophic factor family receptor alpha 3	ENSMUSG00000024366	MP:0001008	abnormal sympathetic ganglion morphology
MGI:1201403	Gfra3	glial cell line derived neurotrophic factor family receptor alpha 3	ENSMUSG00000024366	MP:0001011	abnormal superior cervical ganglion morphology
MGI:1201403	Gfra3	glial cell line derived neurotrophic factor family receptor alpha 3	ENSMUSG00000024366	MP:0001014	absent superior cervical ganglion
MGI:1201403	Gfra3	glial cell line derived neurotrophic factor family receptor alpha 3	ENSMUSG00000024366	MP:0001015	small superior cervical ganglion
MGI:1201403	Gfra3	glial cell line derived neurotrophic factor family receptor alpha 3	ENSMUSG00000024366	MP:0001025	abnormal sympathetic neuron morphology
MGI:1201403	Gfra3	glial cell line derived neurotrophic factor family receptor alpha 3	ENSMUSG00000024366	MP:0001344	blepharoptosis
MGI:1201403	Gfra3	glial cell line derived neurotrophic factor family receptor alpha 3	ENSMUSG00000024366	MP:0003203	increased neuron apoptosis
MGI:1201403	Gfra3	glial cell line derived neurotrophic factor family receptor alpha 3	ENSMUSG00000024366	MP:0004948	abnormal neuronal precursor proliferation
MGI:1201403	Gfra3	glial cell line derived neurotrophic factor family receptor alpha 3	ENSMUSG00000024366	MP:0006009	abnormal neuronal migration
MGI:1201403	Gfra3	glial cell line derived neurotrophic factor family receptor alpha 3	ENSMUSG00000024366	MP:0009284	abnormal sympathetic neuron innervation pattern
MGI:1201403	Gfra3	glial cell line derived neurotrophic factor family receptor alpha 3	ENSMUSG00000024366	MP:0009561	superior cervical ganglion degeneration
MGI:1919643	Faim2	Fas apoptotic inhibitory molecule 2	ENSMUSG00000023011	MP:0000519	hydronephrosis
MGI:1919643	Faim2	Fas apoptotic inhibitory molecule 2	ENSMUSG00000023011	MP:0002135	abnormal kidney morphology
MGI:1919643	Faim2	Fas apoptotic inhibitory molecule 2	ENSMUSG00000023011	MP:0002906	increased susceptibility to pharmacologically induced seizures
MGI:1919643	Faim2	Fas apoptotic inhibitory molecule 2	ENSMUSG00000023011	MP:0003068	enlarged kidney
MGI:1919643	Faim2	Fas apoptotic inhibitory molecule 2	ENSMUSG00000023011	MP:0003917	increased kidney weight
MGI:1919643	Faim2	Fas apoptotic inhibitory molecule 2	ENSMUSG00000023011	MP:0006060	increased cerebral infarction size
MGI:1919279	Cnpy3	canopy FGF signaling regulator 3	ENSMUSG00000023973	MP:0001265	decreased body size
MGI:1919279	Cnpy3	canopy FGF signaling regulator 3	ENSMUSG00000023973	MP:0001732	postnatal growth retardation
MGI:1919279	Cnpy3	canopy FGF signaling regulator 3	ENSMUSG00000023973	MP:0002451	abnormal macrophage physiology
MGI:1919279	Cnpy3	canopy FGF signaling regulator 3	ENSMUSG00000023973	MP:0003945	abnormal lymphocyte physiology
MGI:1919279	Cnpy3	canopy FGF signaling regulator 3	ENSMUSG00000023973	MP:0008561	decreased tumor necrosis factor secretion
MGI:1919279	Cnpy3	canopy FGF signaling regulator 3	ENSMUSG00000023973	MP:0008706	decreased interleukin-6 secretion
MGI:1919279	Cnpy3	canopy FGF signaling regulator 3	ENSMUSG00000023973	MP:0011086	postnatal lethality, incomplete penetrance
MGI:97748	Ctsa	cathepsin A	ENSMUSG00000017760	MP:0000599	enlarged liver
MGI:97748	Ctsa	cathepsin A	ENSMUSG00000017760	MP:0000691	enlarged spleen
MGI:97748	Ctsa	cathepsin A	ENSMUSG00000017760	MP:0000745	tremors
MGI:97748	Ctsa	cathepsin A	ENSMUSG00000017760	MP:0001183	overexpanded pulmonary alveoli
MGI:97748	Ctsa	cathepsin A	ENSMUSG00000017760	MP:0001265	decreased body size
MGI:97748	Ctsa	cathepsin A	ENSMUSG00000017760	MP:0001393	ataxia
MGI:97748	Ctsa	cathepsin A	ENSMUSG00000017760	MP:0001511	disheveled coat
MGI:97748	Ctsa	cathepsin A	ENSMUSG00000017760	MP:0001762	polyuria
MGI:97748	Ctsa	cathepsin A	ENSMUSG00000017760	MP:0001785	edema
MGI:97748	Ctsa	cathepsin A	ENSMUSG00000017760	MP:0002083	premature death
MGI:97748	Ctsa	cathepsin A	ENSMUSG00000017760	MP:0003209	abnormal pulmonary elastic fiber morphology
MGI:97748	Ctsa	cathepsin A	ENSMUSG00000017760	MP:0003638	abnormal response/metabolism to endogenous compounds
MGI:97748	Ctsa	cathepsin A	ENSMUSG00000017760	MP:0004875	increased mean systemic arterial blood pressure
MGI:97748	Ctsa	cathepsin A	ENSMUSG00000017760	MP:0005058	abnormal lysosome morphology
MGI:97748	Ctsa	cathepsin A	ENSMUSG00000017760	MP:0006083	abnormal blood vessel elastic tissue morphology
MGI:97748	Ctsa	cathepsin A	ENSMUSG00000017760	MP:0006143	increased systemic arterial diastolic blood pressure
MGI:97748	Ctsa	cathepsin A	ENSMUSG00000017760	MP:0006144	increased systemic arterial systolic blood pressure
MGI:97748	Ctsa	cathepsin A	ENSMUSG00000017760	MP:0008418	abnormal cutaneous elastic fiber morphology
MGI:97748	Ctsa	cathepsin A	ENSMUSG00000017760	MP:0011941	increased fluid intake
MGI:97748	Ctsa	cathepsin A	ENSMUSG00000017760	MP:0012175	flat face
MGI:1349816	Ermap	erythroblast membrane-associated protein	ENSMUSG00000028644	MP:0010845	decreased effector memory CD4-positive, alpha-beta T cell number
MGI:1888986	Dlg3	discs large MAGUK scaffold protein 3	ENSMUSG00000000881	MP:0000859	abnormal somatosensory cortex morphology
MGI:1888986	Dlg3	discs large MAGUK scaffold protein 3	ENSMUSG00000000881	MP:0001463	abnormal spatial learning
MGI:1888986	Dlg3	discs large MAGUK scaffold protein 3	ENSMUSG00000000881	MP:0002152	abnormal brain morphology
MGI:1888986	Dlg3	discs large MAGUK scaffold protein 3	ENSMUSG00000000881	MP:0002184	abnormal innervation
MGI:1888986	Dlg3	discs large MAGUK scaffold protein 3	ENSMUSG00000000881	MP:0002207	abnormal long term potentiation
MGI:1888986	Dlg3	discs large MAGUK scaffold protein 3	ENSMUSG00000000881	MP:0003232	abnormal forebrain development
MGI:1888986	Dlg3	discs large MAGUK scaffold protein 3	ENSMUSG00000000881	MP:0003313	abnormal locomotor activation
MGI:1888986	Dlg3	discs large MAGUK scaffold protein 3	ENSMUSG00000000881	MP:0003960	increased lean body mass
MGI:1888986	Dlg3	discs large MAGUK scaffold protein 3	ENSMUSG00000000881	MP:0003989	abnormal barrel cortex morphology
MGI:1888986	Dlg3	discs large MAGUK scaffold protein 3	ENSMUSG00000000881	MP:0004073	caudal body truncation
MGI:1888986	Dlg3	discs large MAGUK scaffold protein 3	ENSMUSG00000000881	MP:0004180	failure of initiation of embryo turning
MGI:1888986	Dlg3	discs large MAGUK scaffold protein 3	ENSMUSG00000000881	MP:0005404	abnormal axon morphology
MGI:1888986	Dlg3	discs large MAGUK scaffold protein 3	ENSMUSG00000000881	MP:0009538	abnormal synapse morphology
MGI:1888986	Dlg3	discs large MAGUK scaffold protein 3	ENSMUSG00000000881	MP:0010025	decreased total body fat amount
MGI:1888986	Dlg3	discs large MAGUK scaffold protein 3	ENSMUSG00000000881	MP:0011270	decreased excitatory postsynaptic current amplitude
MGI:1888986	Dlg3	discs large MAGUK scaffold protein 3	ENSMUSG00000000881	MP:0011273	prolonged excitatory postsynaptic current decay time
MGI:1888986	Dlg3	discs large MAGUK scaffold protein 3	ENSMUSG00000000881	MP:0020066	abnormal neocortex size
MGI:98821	Trf	transferrin	ENSMUSG00000032554	MP:0000208	decreased hematocrit
MGI:98821	Trf	transferrin	ENSMUSG00000032554	MP:0001732	postnatal growth retardation
MGI:98821	Trf	transferrin	ENSMUSG00000032554	MP:0002424	abnormal reticulocyte morphology
MGI:98821	Trf	transferrin	ENSMUSG00000032554	MP:0002591	decreased mean corpuscular volume
MGI:98821	Trf	transferrin	ENSMUSG00000032554	MP:0002642	anisocytosis
MGI:98821	Trf	transferrin	ENSMUSG00000032554	MP:0002643	poikilocytosis
MGI:98821	Trf	transferrin	ENSMUSG00000032554	MP:0002812	spherocytosis
MGI:98821	Trf	transferrin	ENSMUSG00000032554	MP:0002874	decreased hemoglobin content
MGI:98821	Trf	transferrin	ENSMUSG00000032554	MP:0002875	decreased erythrocyte cell number
MGI:98821	Trf	transferrin	ENSMUSG00000032554	MP:0003961	decreased lean body mass
MGI:98821	Trf	transferrin	ENSMUSG00000032554	MP:0004151	decreased circulating iron level
MGI:98821	Trf	transferrin	ENSMUSG00000032554	MP:0005561	increased mean corpuscular hemoglobin
MGI:98821	Trf	transferrin	ENSMUSG00000032554	MP:0005637	abnormal iron homeostasis
MGI:98821	Trf	transferrin	ENSMUSG00000032554	MP:0005638	hemochromatosis
MGI:98821	Trf	transferrin	ENSMUSG00000032554	MP:0005642	decreased mean corpuscular hemoglobin concentration
MGI:98821	Trf	transferrin	ENSMUSG00000032554	MP:0008387	hypochromic anemia
MGI:98821	Trf	transferrin	ENSMUSG00000032554	MP:0008810	increased circulating iron level
MGI:98821	Trf	transferrin	ENSMUSG00000032554	MP:0010024	increased total body fat amount
MGI:98821	Trf	transferrin	ENSMUSG00000032554	MP:0011085	postnatal lethality, complete penetrance
MGI:98821	Trf	transferrin	ENSMUSG00000032554	MP:0011100	preweaning lethality, complete penetrance
MGI:98821	Trf	transferrin	ENSMUSG00000032554	MP:0012362	increased large unstained cell number
MGI:106096	Loxl1	lysyl oxidase-like 1	ENSMUSG00000032334	MP:0000477	abnormal intestine morphology
MGI:106096	Loxl1	lysyl oxidase-like 1	ENSMUSG00000032334	MP:0000493	rectal prolapse
MGI:106096	Loxl1	lysyl oxidase-like 1	ENSMUSG00000032334	MP:0000947	convulsive seizures
MGI:106096	Loxl1	lysyl oxidase-like 1	ENSMUSG00000032334	MP:0001136	dilated uterine cervix
MGI:106096	Loxl1	lysyl oxidase-like 1	ENSMUSG00000032334	MP:0001183	overexpanded pulmonary alveoli
MGI:106096	Loxl1	lysyl oxidase-like 1	ENSMUSG00000032334	MP:0001257	increased body length
MGI:106096	Loxl1	lysyl oxidase-like 1	ENSMUSG00000032334	MP:0005421	loose skin
MGI:106096	Loxl1	lysyl oxidase-like 1	ENSMUSG00000032334	MP:0005577	uterus prolapse
MGI:106096	Loxl1	lysyl oxidase-like 1	ENSMUSG00000032334	MP:0008418	abnormal cutaneous elastic fiber morphology
MGI:106096	Loxl1	lysyl oxidase-like 1	ENSMUSG00000032334	MP:0010856	dilated respiratory conducting tubes
MGI:106096	Loxl1	lysyl oxidase-like 1	ENSMUSG00000032334	MP:0011396	abnormal sleep behavior
MGI:106096	Loxl1	lysyl oxidase-like 1	ENSMUSG00000032334	MP:0013279	increased fasting circulating glucose level
MGI:107742	Stra6	stimulated by retinoic acid gene 6	ENSMUSG00000032327	MP:0000438	abnormal cranium morphology
MGI:107742	Stra6	stimulated by retinoic acid gene 6	ENSMUSG00000032327	MP:0000439	enlarged cranium
MGI:107742	Stra6	stimulated by retinoic acid gene 6	ENSMUSG00000032327	MP:0001004	abnormal retinal photoreceptor morphology
MGI:107742	Stra6	stimulated by retinoic acid gene 6	ENSMUSG00000032327	MP:0001258	decreased body length
MGI:107742	Stra6	stimulated by retinoic acid gene 6	ENSMUSG00000032327	MP:0001262	decreased body weight
MGI:107742	Stra6	stimulated by retinoic acid gene 6	ENSMUSG00000032327	MP:0001265	decreased body size
MGI:107742	Stra6	stimulated by retinoic acid gene 6	ENSMUSG00000032327	MP:0001297	microphthalmia
MGI:107742	Stra6	stimulated by retinoic acid gene 6	ENSMUSG00000032327	MP:0001325	abnormal retina morphology
MGI:107742	Stra6	stimulated by retinoic acid gene 6	ENSMUSG00000032327	MP:0001732	postnatal growth retardation
MGI:107742	Stra6	stimulated by retinoic acid gene 6	ENSMUSG00000032327	MP:0001891	hydrocephaly
MGI:107742	Stra6	stimulated by retinoic acid gene 6	ENSMUSG00000032327	MP:0002001	blindness
MGI:107742	Stra6	stimulated by retinoic acid gene 6	ENSMUSG00000032327	MP:0002698	abnormal sclera morphology
MGI:107742	Stra6	stimulated by retinoic acid gene 6	ENSMUSG00000032327	MP:0002891	increased insulin sensitivity
MGI:107742	Stra6	stimulated by retinoic acid gene 6	ENSMUSG00000032327	MP:0003731	abnormal retinal outer nuclear layer morphology
MGI:107742	Stra6	stimulated by retinoic acid gene 6	ENSMUSG00000032327	MP:0003961	decreased lean body mass
MGI:107742	Stra6	stimulated by retinoic acid gene 6	ENSMUSG00000032327	MP:0004021	abnormal rod electrophysiology
MGI:107742	Stra6	stimulated by retinoic acid gene 6	ENSMUSG00000032327	MP:0004022	abnormal cone electrophysiology
MGI:107742	Stra6	stimulated by retinoic acid gene 6	ENSMUSG00000032327	MP:0004185	abnormal adipocyte glucose uptake
MGI:107742	Stra6	stimulated by retinoic acid gene 6	ENSMUSG00000032327	MP:0005098	abnormal optic choroid morphology
MGI:107742	Stra6	stimulated by retinoic acid gene 6	ENSMUSG00000032327	MP:0005201	abnormal retinal pigment epithelium morphology
MGI:107742	Stra6	stimulated by retinoic acid gene 6	ENSMUSG00000032327	MP:0005292	improved glucose tolerance
MGI:107742	Stra6	stimulated by retinoic acid gene 6	ENSMUSG00000032327	MP:0006237	abnormal choroid vasculature morphology
MGI:107742	Stra6	stimulated by retinoic acid gene 6	ENSMUSG00000032327	MP:0008444	retinal cone cell degeneration
MGI:107742	Stra6	stimulated by retinoic acid gene 6	ENSMUSG00000032327	MP:0008446	decreased retinal cone cell number
MGI:107742	Stra6	stimulated by retinoic acid gene 6	ENSMUSG00000032327	MP:0008456	abnormal retinal rod cell outer segment morphology
MGI:107742	Stra6	stimulated by retinoic acid gene 6	ENSMUSG00000032327	MP:0008469	abnormal protein level
MGI:107742	Stra6	stimulated by retinoic acid gene 6	ENSMUSG00000032327	MP:0008582	short photoreceptor inner segment
MGI:107742	Stra6	stimulated by retinoic acid gene 6	ENSMUSG00000032327	MP:0008587	short photoreceptor outer segment
MGI:107742	Stra6	stimulated by retinoic acid gene 6	ENSMUSG00000032327	MP:0010192	abnormal retinal melanin granule morphology
MGI:107742	Stra6	stimulated by retinoic acid gene 6	ENSMUSG00000032327	MP:0010711	persistent hyperplastic primary vitreous
MGI:107742	Stra6	stimulated by retinoic acid gene 6	ENSMUSG00000032327	MP:0011085	postnatal lethality, complete penetrance
MGI:107742	Stra6	stimulated by retinoic acid gene 6	ENSMUSG00000032327	MP:0011232	abnormal vitamin A level
MGI:107742	Stra6	stimulated by retinoic acid gene 6	ENSMUSG00000032327	MP:0011233	abnormal vitamin A metabolism
MGI:107742	Stra6	stimulated by retinoic acid gene 6	ENSMUSG00000032327	MP:0011234	abnormal retinol level
MGI:107742	Stra6	stimulated by retinoic acid gene 6	ENSMUSG00000032327	MP:0011996	abnormal retinal inner nuclear layer thickness
MGI:107742	Stra6	stimulated by retinoic acid gene 6	ENSMUSG00000032327	MP:0012029	abnormal electroretinogram waveform feature
MGI:107742	Stra6	stimulated by retinoic acid gene 6	ENSMUSG00000032327	MP:0012676	dilated brain ventricles
MGI:104978	Cyp7b1	cytochrome P450, family 7, subfamily b, polypeptide 1	ENSMUSG00000039519	MP:0000628	abnormal mammary gland development
MGI:104978	Cyp7b1	cytochrome P450, family 7, subfamily b, polypeptide 1	ENSMUSG00000039519	MP:0001807	decreased IgA level
MGI:104978	Cyp7b1	cytochrome P450, family 7, subfamily b, polypeptide 1	ENSMUSG00000039519	MP:0001927	abnormal estrous cycle
MGI:104978	Cyp7b1	cytochrome P450, family 7, subfamily b, polypeptide 1	ENSMUSG00000039519	MP:0003378	early sexual maturation
MGI:104978	Cyp7b1	cytochrome P450, family 7, subfamily b, polypeptide 1	ENSMUSG00000039519	MP:0003507	abnormal ovary physiology
MGI:104978	Cyp7b1	cytochrome P450, family 7, subfamily b, polypeptide 1	ENSMUSG00000039519	MP:0003572	abnormal uterus development
MGI:104978	Cyp7b1	cytochrome P450, family 7, subfamily b, polypeptide 1	ENSMUSG00000039519	MP:0004894	uterus atrophy
MGI:104978	Cyp7b1	cytochrome P450, family 7, subfamily b, polypeptide 1	ENSMUSG00000039519	MP:0005278	abnormal cholesterol homeostasis
MGI:104978	Cyp7b1	cytochrome P450, family 7, subfamily b, polypeptide 1	ENSMUSG00000039519	MP:0009009	absent estrous cycle
MGI:104978	Cyp7b1	cytochrome P450, family 7, subfamily b, polypeptide 1	ENSMUSG00000039519	MP:0010025	decreased total body fat amount
MGI:97368	Nppb	natriuretic peptide type B	ENSMUSG00000029019	MP:0000278	abnormal myocardial fiber morphology
MGI:97368	Nppb	natriuretic peptide type B	ENSMUSG00000029019	MP:0003141	cardiac fibrosis
MGI:97368	Nppb	natriuretic peptide type B	ENSMUSG00000029019	MP:0005294	abnormal heart ventricle morphology
MGI:1914198	Acad8	acyl-Coenzyme A dehydrogenase family, member 8	ENSMUSG00000031969	MP:0000607	abnormal hepatocyte morphology
MGI:1914198	Acad8	acyl-Coenzyme A dehydrogenase family, member 8	ENSMUSG00000031969	MP:0001570	abnormal circulating enzyme level
MGI:1914198	Acad8	acyl-Coenzyme A dehydrogenase family, member 8	ENSMUSG00000031969	MP:0002628	hepatic steatosis
MGI:1914198	Acad8	acyl-Coenzyme A dehydrogenase family, member 8	ENSMUSG00000031969	MP:0003978	decreased circulating carnitine level
MGI:1914198	Acad8	acyl-Coenzyme A dehydrogenase family, member 8	ENSMUSG00000031969	MP:0005289	increased oxygen consumption
MGI:1914198	Acad8	acyl-Coenzyme A dehydrogenase family, member 8	ENSMUSG00000031969	MP:0005311	abnormal circulating amino acid level
MGI:1914198	Acad8	acyl-Coenzyme A dehydrogenase family, member 8	ENSMUSG00000031969	MP:0006035	abnormal mitochondrion morphology
MGI:1914198	Acad8	acyl-Coenzyme A dehydrogenase family, member 8	ENSMUSG00000031969	MP:0009125	decreased brown fat cell lipid droplet size
MGI:1914198	Acad8	acyl-Coenzyme A dehydrogenase family, member 8	ENSMUSG00000031969	MP:0009643	abnormal urine homeostasis
MGI:1914198	Acad8	acyl-Coenzyme A dehydrogenase family, member 8	ENSMUSG00000031969	MP:0011049	impaired adaptive thermogenesis
MGI:1914198	Acad8	acyl-Coenzyme A dehydrogenase family, member 8	ENSMUSG00000031969	MP:0011635	abnormal mitochondrial crista morphology
MGI:1914198	Acad8	acyl-Coenzyme A dehydrogenase family, member 8	ENSMUSG00000031969	MP:0011637	abnormal mitochondrial matrix morphology
MGI:98460	Syn1	synapsin I	ENSMUSG00000037217	MP:0000947	convulsive seizures
MGI:98460	Syn1	synapsin I	ENSMUSG00000037217	MP:0001353	increased aggression towards mice
MGI:98460	Syn1	synapsin I	ENSMUSG00000037217	MP:0001360	abnormal social investigation
MGI:98460	Syn1	synapsin I	ENSMUSG00000037217	MP:0001650	abnormal seizure response to electrical stimulation
MGI:98460	Syn1	synapsin I	ENSMUSG00000037217	MP:0002572	abnormal emotion/affect behavior
MGI:98460	Syn1	synapsin I	ENSMUSG00000037217	MP:0002912	abnormal excitatory postsynaptic potential
MGI:98460	Syn1	synapsin I	ENSMUSG00000037217	MP:0002916	increased synaptic depression
MGI:98460	Syn1	synapsin I	ENSMUSG00000037217	MP:0002919	enhanced paired-pulse facilitation
MGI:98460	Syn1	synapsin I	ENSMUSG00000037217	MP:0002924	delayed CNS synapse formation
MGI:98460	Syn1	synapsin I	ENSMUSG00000037217	MP:0002945	abnormal inhibitory postsynaptic currents
MGI:98460	Syn1	synapsin I	ENSMUSG00000037217	MP:0002969	impaired social transmission of food preference
MGI:98460	Syn1	synapsin I	ENSMUSG00000037217	MP:0004770	abnormal synaptic vesicle recycling
MGI:98460	Syn1	synapsin I	ENSMUSG00000037217	MP:0004793	abnormal synaptic vesicle clustering
MGI:98460	Syn1	synapsin I	ENSMUSG00000037217	MP:0004996	abnormal CNS synapse formation
MGI:98460	Syn1	synapsin I	ENSMUSG00000037217	MP:0005445	abnormal neurotransmitter secretion
MGI:98460	Syn1	synapsin I	ENSMUSG00000037217	MP:0009940	abnormal hippocampus pyramidal cell morphology
MGI:1921559	Osbp2	oxysterol binding protein 2	ENSMUSG00000020435	MP:0000242	impaired fertilization
MGI:1921559	Osbp2	oxysterol binding protein 2	ENSMUSG00000020435	MP:0001925	male infertility
MGI:1921559	Osbp2	oxysterol binding protein 2	ENSMUSG00000020435	MP:0001932	abnormal spermiogenesis
MGI:1921559	Osbp2	oxysterol binding protein 2	ENSMUSG00000020435	MP:0002675	asthenozoospermia
MGI:1921559	Osbp2	oxysterol binding protein 2	ENSMUSG00000020435	MP:0002686	globozoospermia
MGI:1921559	Osbp2	oxysterol binding protein 2	ENSMUSG00000020435	MP:0002687	oligozoospermia
MGI:1921559	Osbp2	oxysterol binding protein 2	ENSMUSG00000020435	MP:0005578	teratozoospermia
MGI:1921559	Osbp2	oxysterol binding protein 2	ENSMUSG00000020435	MP:0006380	abnormal spermatid morphology
MGI:1921559	Osbp2	oxysterol binding protein 2	ENSMUSG00000020435	MP:0008280	abnormal male germ cell apoptosis
MGI:1921559	Osbp2	oxysterol binding protein 2	ENSMUSG00000020435	MP:0008898	abnormal acrosome morphology
MGI:1921559	Osbp2	oxysterol binding protein 2	ENSMUSG00000020435	MP:0009230	abnormal sperm head morphology
MGI:1921559	Osbp2	oxysterol binding protein 2	ENSMUSG00000020435	MP:0009832	abnormal sperm mitochondrial sheath morphology
MGI:1921559	Osbp2	oxysterol binding protein 2	ENSMUSG00000020435	MP:0009833	absent sperm mitochondrial sheath
MGI:1921559	Osbp2	oxysterol binding protein 2	ENSMUSG00000020435	MP:0009852	increased Sertoli cell phagocytosis
MGI:1330235	Gabre	gamma-aminobutyric acid (GABA) A receptor, subunit epsilon	ENSMUSG00000031340	MP:0001921	reduced fertility
MGI:1330235	Gabre	gamma-aminobutyric acid (GABA) A receptor, subunit epsilon	ENSMUSG00000031340	MP:0009778	impaired behavioral response to anesthetic
MGI:99638	Mark2	MAP/microtubule affinity regulating kinase 2	ENSMUSG00000024969	MP:0000189	hypoglycemia
MGI:99638	Mark2	MAP/microtubule affinity regulating kinase 2	ENSMUSG00000024969	MP:0000274	enlarged heart
MGI:99638	Mark2	MAP/microtubule affinity regulating kinase 2	ENSMUSG00000024969	MP:0000315	hemoglobinuria
MGI:99638	Mark2	MAP/microtubule affinity regulating kinase 2	ENSMUSG00000024969	MP:0000493	rectal prolapse
MGI:99638	Mark2	MAP/microtubule affinity regulating kinase 2	ENSMUSG00000024969	MP:0000691	enlarged spleen
MGI:99638	Mark2	MAP/microtubule affinity regulating kinase 2	ENSMUSG00000024969	MP:0000693	spleen hyperplasia
MGI:99638	Mark2	MAP/microtubule affinity regulating kinase 2	ENSMUSG00000024969	MP:0000702	enlarged lymph nodes
MGI:99638	Mark2	MAP/microtubule affinity regulating kinase 2	ENSMUSG00000024969	MP:0001258	decreased body length
MGI:99638	Mark2	MAP/microtubule affinity regulating kinase 2	ENSMUSG00000024969	MP:0001262	decreased body weight
MGI:99638	Mark2	MAP/microtubule affinity regulating kinase 2	ENSMUSG00000024969	MP:0001431	abnormal eating behavior
MGI:99638	Mark2	MAP/microtubule affinity regulating kinase 2	ENSMUSG00000024969	MP:0001732	postnatal growth retardation
MGI:99638	Mark2	MAP/microtubule affinity regulating kinase 2	ENSMUSG00000024969	MP:0001780	decreased brown adipose tissue amount
MGI:99638	Mark2	MAP/microtubule affinity regulating kinase 2	ENSMUSG00000024969	MP:0001783	decreased white adipose tissue amount
MGI:99638	Mark2	MAP/microtubule affinity regulating kinase 2	ENSMUSG00000024969	MP:0001790	abnormal immune system physiology
MGI:99638	Mark2	MAP/microtubule affinity regulating kinase 2	ENSMUSG00000024969	MP:0001800	abnormal humoral immune response
MGI:99638	Mark2	MAP/microtubule affinity regulating kinase 2	ENSMUSG00000024969	MP:0001806	decreased IgM level
MGI:99638	Mark2	MAP/microtubule affinity regulating kinase 2	ENSMUSG00000024969	MP:0001859	kidney inflammation
MGI:99638	Mark2	MAP/microtubule affinity regulating kinase 2	ENSMUSG00000024969	MP:0001861	lung inflammation
MGI:99638	Mark2	MAP/microtubule affinity regulating kinase 2	ENSMUSG00000024969	MP:0001870	salivary gland inflammation
MGI:99638	Mark2	MAP/microtubule affinity regulating kinase 2	ENSMUSG00000024969	MP:0001923	reduced female fertility
MGI:99638	Mark2	MAP/microtubule affinity regulating kinase 2	ENSMUSG00000024969	MP:0001924	infertility
MGI:99638	Mark2	MAP/microtubule affinity regulating kinase 2	ENSMUSG00000024969	MP:0001935	decreased litter size
MGI:99638	Mark2	MAP/microtubule affinity regulating kinase 2	ENSMUSG00000024969	MP:0002078	abnormal glucose homeostasis
MGI:99638	Mark2	MAP/microtubule affinity regulating kinase 2	ENSMUSG00000024969	MP:0002310	decreased susceptibility to hepatic steatosis
MGI:99638	Mark2	MAP/microtubule affinity regulating kinase 2	ENSMUSG00000024969	MP:0002432	abnormal CD4-positive, alpha beta T cell morphology
MGI:99638	Mark2	MAP/microtubule affinity regulating kinase 2	ENSMUSG00000024969	MP:0002644	decreased circulating triglyceride level
MGI:99638	Mark2	MAP/microtubule affinity regulating kinase 2	ENSMUSG00000024969	MP:0002680	decreased corpora lutea number
MGI:99638	Mark2	MAP/microtubule affinity regulating kinase 2	ENSMUSG00000024969	MP:0002727	decreased circulating insulin level
MGI:99638	Mark2	MAP/microtubule affinity regulating kinase 2	ENSMUSG00000024969	MP:0002743	glomerulonephritis
MGI:99638	Mark2	MAP/microtubule affinity regulating kinase 2	ENSMUSG00000024969	MP:0002891	increased insulin sensitivity
MGI:99638	Mark2	MAP/microtubule affinity regulating kinase 2	ENSMUSG00000024969	MP:0002962	increased urine protein level
MGI:99638	Mark2	MAP/microtubule affinity regulating kinase 2	ENSMUSG00000024969	MP:0004701	decreased circulating insulin-like growth factor I level
MGI:99638	Mark2	MAP/microtubule affinity regulating kinase 2	ENSMUSG00000024969	MP:0004852	decreased testis weight
MGI:99638	Mark2	MAP/microtubule affinity regulating kinase 2	ENSMUSG00000024969	MP:0004856	decreased ovary weight
MGI:99638	Mark2	MAP/microtubule affinity regulating kinase 2	ENSMUSG00000024969	MP:0004882	enlarged lung
MGI:99638	Mark2	MAP/microtubule affinity regulating kinase 2	ENSMUSG00000024969	MP:0004889	increased energy expenditure
MGI:99638	Mark2	MAP/microtubule affinity regulating kinase 2	ENSMUSG00000024969	MP:0004905	decreased uterus weight
MGI:99638	Mark2	MAP/microtubule affinity regulating kinase 2	ENSMUSG00000024969	MP:0004910	decreased seminal vesicle weight
MGI:99638	Mark2	MAP/microtubule affinity regulating kinase 2	ENSMUSG00000024969	MP:0004929	decreased epididymis weight
MGI:99638	Mark2	MAP/microtubule affinity regulating kinase 2	ENSMUSG00000024969	MP:0004952	increased spleen weight
MGI:99638	Mark2	MAP/microtubule affinity regulating kinase 2	ENSMUSG00000024969	MP:0005014	increased B cell number
MGI:99638	Mark2	MAP/microtubule affinity regulating kinase 2	ENSMUSG00000024969	MP:0005093	decreased B cell proliferation
MGI:99638	Mark2	MAP/microtubule affinity regulating kinase 2	ENSMUSG00000024969	MP:0005121	decreased circulating prolactin level
MGI:99638	Mark2	MAP/microtubule affinity regulating kinase 2	ENSMUSG00000024969	MP:0005139	increased prolactin level
MGI:99638	Mark2	MAP/microtubule affinity regulating kinase 2	ENSMUSG00000024969	MP:0005154	increased B cell proliferation
MGI:99638	Mark2	MAP/microtubule affinity regulating kinase 2	ENSMUSG00000024969	MP:0005179	decreased circulating cholesterol level
MGI:99638	Mark2	MAP/microtubule affinity regulating kinase 2	ENSMUSG00000024969	MP:0005185	decreased circulating progesterone level
MGI:99638	Mark2	MAP/microtubule affinity regulating kinase 2	ENSMUSG00000024969	MP:0005238	increased brain size
MGI:99638	Mark2	MAP/microtubule affinity regulating kinase 2	ENSMUSG00000024969	MP:0005292	improved glucose tolerance
MGI:99638	Mark2	MAP/microtubule affinity regulating kinase 2	ENSMUSG00000024969	MP:0005361	small pituitary gland
MGI:99638	Mark2	MAP/microtubule affinity regulating kinase 2	ENSMUSG00000024969	MP:0005459	decreased percent body fat/body weight
MGI:99638	Mark2	MAP/microtubule affinity regulating kinase 2	ENSMUSG00000024969	MP:0005659	decreased susceptibility to diet-induced obesity
MGI:99638	Mark2	MAP/microtubule affinity regulating kinase 2	ENSMUSG00000024969	MP:0005668	decreased circulating leptin level
MGI:99638	Mark2	MAP/microtubule affinity regulating kinase 2	ENSMUSG00000024969	MP:0008102	lymph node hyperplasia
MGI:99638	Mark2	MAP/microtubule affinity regulating kinase 2	ENSMUSG00000024969	MP:0008470	abnormal spleen B cell follicle morphology
MGI:99638	Mark2	MAP/microtubule affinity regulating kinase 2	ENSMUSG00000024969	MP:0008498	decreased IgG3 level
MGI:99638	Mark2	MAP/microtubule affinity regulating kinase 2	ENSMUSG00000024969	MP:0008566	increased interferon-gamma secretion
MGI:99638	Mark2	MAP/microtubule affinity regulating kinase 2	ENSMUSG00000024969	MP:0008699	increased interleukin-4 secretion
MGI:99638	Mark2	MAP/microtubule affinity regulating kinase 2	ENSMUSG00000024969	MP:0008965	increased basal metabolism
MGI:99638	Mark2	MAP/microtubule affinity regulating kinase 2	ENSMUSG00000024969	MP:0009429	decreased embryo weight
MGI:99638	Mark2	MAP/microtubule affinity regulating kinase 2	ENSMUSG00000024969	MP:0010182	decreased susceptibility to weight gain
MGI:99638	Mark2	MAP/microtubule affinity regulating kinase 2	ENSMUSG00000024969	MP:0011086	postnatal lethality, incomplete penetrance
MGI:99638	Mark2	MAP/microtubule affinity regulating kinase 2	ENSMUSG00000024969	MP:0011320	abnormal glomerular capillary morphology
MGI:99638	Mark2	MAP/microtubule affinity regulating kinase 2	ENSMUSG00000024969	MP:0011427	mesangial cell hyperplasia
MGI:99638	Mark2	MAP/microtubule affinity regulating kinase 2	ENSMUSG00000024969	MP:0011567	increased renal glomerulus lobularity
MGI:99638	Mark2	MAP/microtubule affinity regulating kinase 2	ENSMUSG00000024969	MP:0030016	increased adipocyte glucose uptake
MGI:99638	Mark2	MAP/microtubule affinity regulating kinase 2	ENSMUSG00000024969	MP:0030968	decreased circulating adiponectin level
MGI:1346833	Nr5a1	nuclear receptor subfamily 5, group A, member 1	ENSMUSG00000026751	MP:0000633	abnormal pituitary gland morphology
MGI:1346833	Nr5a1	nuclear receptor subfamily 5, group A, member 1	ENSMUSG00000026751	MP:0000653	abnormal sex gland morphology
MGI:1346833	Nr5a1	nuclear receptor subfamily 5, group A, member 1	ENSMUSG00000026751	MP:0000837	abnormal hypothalamus morphology
MGI:1346833	Nr5a1	nuclear receptor subfamily 5, group A, member 1	ENSMUSG00000026751	MP:0001116	small gonad
MGI:1346833	Nr5a1	nuclear receptor subfamily 5, group A, member 1	ENSMUSG00000026751	MP:0001119	abnormal female reproductive system morphology
MGI:1346833	Nr5a1	nuclear receptor subfamily 5, group A, member 1	ENSMUSG00000026751	MP:0001120	abnormal uterus morphology
MGI:1346833	Nr5a1	nuclear receptor subfamily 5, group A, member 1	ENSMUSG00000026751	MP:0001121	uterus hypoplasia
MGI:1346833	Nr5a1	nuclear receptor subfamily 5, group A, member 1	ENSMUSG00000026751	MP:0001127	small ovary
MGI:1346833	Nr5a1	nuclear receptor subfamily 5, group A, member 1	ENSMUSG00000026751	MP:0001129	impaired ovarian folliculogenesis
MGI:1346833	Nr5a1	nuclear receptor subfamily 5, group A, member 1	ENSMUSG00000026751	MP:0001132	absent mature ovarian follicles
MGI:1346833	Nr5a1	nuclear receptor subfamily 5, group A, member 1	ENSMUSG00000026751	MP:0001134	absent corpus luteum
MGI:1346833	Nr5a1	nuclear receptor subfamily 5, group A, member 1	ENSMUSG00000026751	MP:0001145	abnormal male reproductive system morphology
MGI:1346833	Nr5a1	nuclear receptor subfamily 5, group A, member 1	ENSMUSG00000026751	MP:0001146	abnormal testis morphology
MGI:1346833	Nr5a1	nuclear receptor subfamily 5, group A, member 1	ENSMUSG00000026751	MP:0001147	small testis
MGI:1346833	Nr5a1	nuclear receptor subfamily 5, group A, member 1	ENSMUSG00000026751	MP:0001152	Leydig cell hyperplasia
MGI:1346833	Nr5a1	nuclear receptor subfamily 5, group A, member 1	ENSMUSG00000026751	MP:0001154	seminiferous tubule degeneration
MGI:1346833	Nr5a1	nuclear receptor subfamily 5, group A, member 1	ENSMUSG00000026751	MP:0001155	arrest of spermatogenesis
MGI:1346833	Nr5a1	nuclear receptor subfamily 5, group A, member 1	ENSMUSG00000026751	MP:0001156	abnormal spermatogenesis
MGI:1346833	Nr5a1	nuclear receptor subfamily 5, group A, member 1	ENSMUSG00000026751	MP:0001262	decreased body weight
MGI:1346833	Nr5a1	nuclear receptor subfamily 5, group A, member 1	ENSMUSG00000026751	MP:0001924	infertility
MGI:1346833	Nr5a1	nuclear receptor subfamily 5, group A, member 1	ENSMUSG00000026751	MP:0001925	male infertility
MGI:1346833	Nr5a1	nuclear receptor subfamily 5, group A, member 1	ENSMUSG00000026751	MP:0001926	female infertility
MGI:1346833	Nr5a1	nuclear receptor subfamily 5, group A, member 1	ENSMUSG00000026751	MP:0001928	abnormal ovulation
MGI:1346833	Nr5a1	nuclear receptor subfamily 5, group A, member 1	ENSMUSG00000026751	MP:0001939	secondary sex reversal
MGI:1346833	Nr5a1	nuclear receptor subfamily 5, group A, member 1	ENSMUSG00000026751	MP:0001940	testis hypoplasia
MGI:1346833	Nr5a1	nuclear receptor subfamily 5, group A, member 1	ENSMUSG00000026751	MP:0002083	premature death
MGI:1346833	Nr5a1	nuclear receptor subfamily 5, group A, member 1	ENSMUSG00000026751	MP:0002160	abnormal reproductive system morphology
MGI:1346833	Nr5a1	nuclear receptor subfamily 5, group A, member 1	ENSMUSG00000026751	MP:0002169	no abnormal phenotype detected
MGI:1346833	Nr5a1	nuclear receptor subfamily 5, group A, member 1	ENSMUSG00000026751	MP:0002184	abnormal innervation
MGI:1346833	Nr5a1	nuclear receptor subfamily 5, group A, member 1	ENSMUSG00000026751	MP:0002211	abnormal primary sex determination
MGI:1346833	Nr5a1	nuclear receptor subfamily 5, group A, member 1	ENSMUSG00000026751	MP:0002212	abnormal secondary sex determination
MGI:1346833	Nr5a1	nuclear receptor subfamily 5, group A, member 1	ENSMUSG00000026751	MP:0002216	abnormal seminiferous tubule morphology
MGI:1346833	Nr5a1	nuclear receptor subfamily 5, group A, member 1	ENSMUSG00000026751	MP:0002286	cryptorchism
MGI:1346833	Nr5a1	nuclear receptor subfamily 5, group A, member 1	ENSMUSG00000026751	MP:0002566	abnormal sexual interaction
MGI:1346833	Nr5a1	nuclear receptor subfamily 5, group A, member 1	ENSMUSG00000026751	MP:0002636	delayed vaginal opening
MGI:1346833	Nr5a1	nuclear receptor subfamily 5, group A, member 1	ENSMUSG00000026751	MP:0002682	decreased mature ovarian follicle number
MGI:1346833	Nr5a1	nuclear receptor subfamily 5, group A, member 1	ENSMUSG00000026751	MP:0002687	oligozoospermia
MGI:1346833	Nr5a1	nuclear receptor subfamily 5, group A, member 1	ENSMUSG00000026751	MP:0002768	small adrenal glands
MGI:1346833	Nr5a1	nuclear receptor subfamily 5, group A, member 1	ENSMUSG00000026751	MP:0002773	decreased circulating luteinizing hormone level
MGI:1346833	Nr5a1	nuclear receptor subfamily 5, group A, member 1	ENSMUSG00000026751	MP:0002780	decreased circulating testosterone level
MGI:1346833	Nr5a1	nuclear receptor subfamily 5, group A, member 1	ENSMUSG00000026751	MP:0002786	abnormal Leydig cell morphology
MGI:1346833	Nr5a1	nuclear receptor subfamily 5, group A, member 1	ENSMUSG00000026751	MP:0002790	decreased circulating follicle stimulating hormone level
MGI:1346833	Nr5a1	nuclear receptor subfamily 5, group A, member 1	ENSMUSG00000026751	MP:0003379	absent sexual maturation
MGI:1346833	Nr5a1	nuclear receptor subfamily 5, group A, member 1	ENSMUSG00000026751	MP:0003578	absent ovary
MGI:1346833	Nr5a1	nuclear receptor subfamily 5, group A, member 1	ENSMUSG00000026751	MP:0003830	abnormal testis development
MGI:1346833	Nr5a1	nuclear receptor subfamily 5, group A, member 1	ENSMUSG00000026751	MP:0003845	abnormal decidualization
MGI:1346833	Nr5a1	nuclear receptor subfamily 5, group A, member 1	ENSMUSG00000026751	MP:0003963	abnormal corticosterone level
MGI:1346833	Nr5a1	nuclear receptor subfamily 5, group A, member 1	ENSMUSG00000026751	MP:0004834	ovary hemorrhage
MGI:1346833	Nr5a1	nuclear receptor subfamily 5, group A, member 1	ENSMUSG00000026751	MP:0004852	decreased testis weight
MGI:1346833	Nr5a1	nuclear receptor subfamily 5, group A, member 1	ENSMUSG00000026751	MP:0004856	decreased ovary weight
MGI:1346833	Nr5a1	nuclear receptor subfamily 5, group A, member 1	ENSMUSG00000026751	MP:0004896	abnormal endometrium morphology
MGI:1346833	Nr5a1	nuclear receptor subfamily 5, group A, member 1	ENSMUSG00000026751	MP:0004901	decreased male germ cell number
MGI:1346833	Nr5a1	nuclear receptor subfamily 5, group A, member 1	ENSMUSG00000026751	MP:0005130	decreased follicle stimulating hormone level
MGI:1346833	Nr5a1	nuclear receptor subfamily 5, group A, member 1	ENSMUSG00000026751	MP:0005132	decreased luteinizing hormone level
MGI:1346833	Nr5a1	nuclear receptor subfamily 5, group A, member 1	ENSMUSG00000026751	MP:0005147	prostate gland hypoplasia
MGI:1346833	Nr5a1	nuclear receptor subfamily 5, group A, member 1	ENSMUSG00000026751	MP:0005148	seminal vesicle hypoplasia
MGI:1346833	Nr5a1	nuclear receptor subfamily 5, group A, member 1	ENSMUSG00000026751	MP:0005158	ovary hypoplasia
MGI:1346833	Nr5a1	nuclear receptor subfamily 5, group A, member 1	ENSMUSG00000026751	MP:0005313	absent adrenal gland
MGI:1346833	Nr5a1	nuclear receptor subfamily 5, group A, member 1	ENSMUSG00000026751	MP:0005536	Leydig cell hypoplasia
MGI:1346833	Nr5a1	nuclear receptor subfamily 5, group A, member 1	ENSMUSG00000026751	MP:0005644	agonadal
MGI:1346833	Nr5a1	nuclear receptor subfamily 5, group A, member 1	ENSMUSG00000026751	MP:0006380	abnormal spermatid morphology
MGI:1346833	Nr5a1	nuclear receptor subfamily 5, group A, member 1	ENSMUSG00000026751	MP:0006415	absent testes
MGI:1346833	Nr5a1	nuclear receptor subfamily 5, group A, member 1	ENSMUSG00000026751	MP:0006418	abnormal testis cord formation
MGI:1346833	Nr5a1	nuclear receptor subfamily 5, group A, member 1	ENSMUSG00000026751	MP:0008293	abnormal adrenal gland zona glomerulosa morphology
MGI:1346833	Nr5a1	nuclear receptor subfamily 5, group A, member 1	ENSMUSG00000026751	MP:0008297	retention of the adrenal gland x-zone
MGI:1346833	Nr5a1	nuclear receptor subfamily 5, group A, member 1	ENSMUSG00000026751	MP:0008335	decreased gonadotroph cell number
MGI:1346833	Nr5a1	nuclear receptor subfamily 5, group A, member 1	ENSMUSG00000026751	MP:0008869	anovulation
MGI:1346833	Nr5a1	nuclear receptor subfamily 5, group A, member 1	ENSMUSG00000026751	MP:0009080	uterus inflammation
MGI:1346833	Nr5a1	nuclear receptor subfamily 5, group A, member 1	ENSMUSG00000026751	MP:0009082	uterus cysts
MGI:1346833	Nr5a1	nuclear receptor subfamily 5, group A, member 1	ENSMUSG00000026751	MP:0009094	abnormal endometrial gland morphology
MGI:1346833	Nr5a1	nuclear receptor subfamily 5, group A, member 1	ENSMUSG00000026751	MP:0009203	external male genitalia hypoplasia
MGI:1346833	Nr5a1	nuclear receptor subfamily 5, group A, member 1	ENSMUSG00000026751	MP:0009207	internal male genitalia hypoplasia
MGI:1346833	Nr5a1	nuclear receptor subfamily 5, group A, member 1	ENSMUSG00000026751	MP:0009251	enlarged endometrial glands
MGI:1346833	Nr5a1	nuclear receptor subfamily 5, group A, member 1	ENSMUSG00000026751	MP:0009444	ovarian follicular cyst
MGI:1346833	Nr5a1	nuclear receptor subfamily 5, group A, member 1	ENSMUSG00000026751	MP:0009937	abnormal neuron differentiation
MGI:1346833	Nr5a1	nuclear receptor subfamily 5, group A, member 1	ENSMUSG00000026751	MP:0011085	postnatal lethality, complete penetrance
MGI:1346833	Nr5a1	nuclear receptor subfamily 5, group A, member 1	ENSMUSG00000026751	MP:0011086	postnatal lethality, incomplete penetrance
MGI:1346833	Nr5a1	nuclear receptor subfamily 5, group A, member 1	ENSMUSG00000026751	MP:0011089	perinatal lethality, complete penetrance
MGI:1346833	Nr5a1	nuclear receptor subfamily 5, group A, member 1	ENSMUSG00000026751	MP:0011384	abnormal progesterone level
MGI:1346833	Nr5a1	nuclear receptor subfamily 5, group A, member 1	ENSMUSG00000026751	MP:0011385	abnormal testosterone level
MGI:1346833	Nr5a1	nuclear receptor subfamily 5, group A, member 1	ENSMUSG00000026751	MP:0011411	abnormal gonadal ridge morphology
MGI:1346833	Nr5a1	nuclear receptor subfamily 5, group A, member 1	ENSMUSG00000026751	MP:0011415	abnormal aldosterone level
MGI:1346833	Nr5a1	nuclear receptor subfamily 5, group A, member 1	ENSMUSG00000026751	MP:0011873	enlarged uterine horn
MGI:1346833	Nr5a1	nuclear receptor subfamily 5, group A, member 1	ENSMUSG00000026751	MP:0013400	abnormal endometrial gland development
MGI:1346833	Nr5a1	nuclear receptor subfamily 5, group A, member 1	ENSMUSG00000026751	MP:0020556	abnormal ventromedial hypothalamic nucleus morphology
MGI:1346833	Nr5a1	nuclear receptor subfamily 5, group A, member 1	ENSMUSG00000026751	MP:0020558	decreased ventromedial hypothalamic nucleus size
MGI:109524	Trpc5	transient receptor potential cation channel, subfamily C, member 5	ENSMUSG00000041710	MP:0001364	decreased anxiety-related response
MGI:109524	Trpc5	transient receptor potential cation channel, subfamily C, member 5	ENSMUSG00000041710	MP:0001473	reduced long term potentiation
MGI:109524	Trpc5	transient receptor potential cation channel, subfamily C, member 5	ENSMUSG00000041710	MP:0002887	decreased susceptibility to pharmacologically induced seizures
MGI:109524	Trpc5	transient receptor potential cation channel, subfamily C, member 5	ENSMUSG00000041710	MP:0002910	abnormal excitatory postsynaptic currents
MGI:109524	Trpc5	transient receptor potential cation channel, subfamily C, member 5	ENSMUSG00000041710	MP:0003459	increased fear-related response
MGI:109524	Trpc5	transient receptor potential cation channel, subfamily C, member 5	ENSMUSG00000041710	MP:0003460	decreased fear-related response
MGI:109524	Trpc5	transient receptor potential cation channel, subfamily C, member 5	ENSMUSG00000041710	MP:0008236	decreased susceptibility to neuronal excitotoxicity
MGI:1932545	Ndst4	N-deacetylase/N-sulfotransferase (heparin glucosaminyl) 4	ENSMUSG00000027971	MP:0000488	abnormal intestinal epithelium morphology
MGI:1932545	Ndst4	N-deacetylase/N-sulfotransferase (heparin glucosaminyl) 4	ENSMUSG00000027971	MP:0000495	abnormal colon morphology
MGI:1932545	Ndst4	N-deacetylase/N-sulfotransferase (heparin glucosaminyl) 4	ENSMUSG00000027971	MP:0008885	increased enterocyte apoptosis
MGI:1932545	Ndst4	N-deacetylase/N-sulfotransferase (heparin glucosaminyl) 4	ENSMUSG00000027971	MP:0014221	increased colon goblet cell number
MGI:1328323	Syngr1	synaptogyrin 1	ENSMUSG00000022415	MP:0001900	impaired synaptic plasticity
MGI:1328323	Syngr1	synaptogyrin 1	ENSMUSG00000022415	MP:0002922	decreased post-tetanic potentiation
MGI:109392	Esr2	estrogen receptor 2 (beta)	ENSMUSG00000021055	MP:0000172	abnormal bone marrow cell number
MGI:109392	Esr2	estrogen receptor 2 (beta)	ENSMUSG00000021055	MP:0000218	increased leukocyte cell number
MGI:109392	Esr2	estrogen receptor 2 (beta)	ENSMUSG00000021055	MP:0000219	increased neutrophil cell number
MGI:109392	Esr2	estrogen receptor 2 (beta)	ENSMUSG00000021055	MP:0000220	increased monocyte cell number
MGI:109392	Esr2	estrogen receptor 2 (beta)	ENSMUSG00000021055	MP:0000274	enlarged heart
MGI:109392	Esr2	estrogen receptor 2 (beta)	ENSMUSG00000021055	MP:0000278	abnormal myocardial fiber morphology
MGI:109392	Esr2	estrogen receptor 2 (beta)	ENSMUSG00000021055	MP:0000321	increased bone marrow cell number
MGI:109392	Esr2	estrogen receptor 2 (beta)	ENSMUSG00000021055	MP:0000322	increased granulocyte number
MGI:109392	Esr2	estrogen receptor 2 (beta)	ENSMUSG00000021055	MP:0000343	altered response to myocardial infarction
MGI:109392	Esr2	estrogen receptor 2 (beta)	ENSMUSG00000021055	MP:0000392	accelerated hair follicle regression
MGI:109392	Esr2	estrogen receptor 2 (beta)	ENSMUSG00000021055	MP:0000479	abnormal enterocyte morphology
MGI:109392	Esr2	estrogen receptor 2 (beta)	ENSMUSG00000021055	MP:0000538	abnormal urinary bladder morphology
MGI:109392	Esr2	estrogen receptor 2 (beta)	ENSMUSG00000021055	MP:0000540	abnormal urinary bladder urothelium morphology
MGI:109392	Esr2	estrogen receptor 2 (beta)	ENSMUSG00000021055	MP:0000599	enlarged liver
MGI:109392	Esr2	estrogen receptor 2 (beta)	ENSMUSG00000021055	MP:0000691	enlarged spleen
MGI:109392	Esr2	estrogen receptor 2 (beta)	ENSMUSG00000021055	MP:0000693	spleen hyperplasia
MGI:109392	Esr2	estrogen receptor 2 (beta)	ENSMUSG00000021055	MP:0000694	spleen hypoplasia
MGI:109392	Esr2	estrogen receptor 2 (beta)	ENSMUSG00000021055	MP:0000702	enlarged lymph nodes
MGI:109392	Esr2	estrogen receptor 2 (beta)	ENSMUSG00000021055	MP:0000774	decreased brain size
MGI:109392	Esr2	estrogen receptor 2 (beta)	ENSMUSG00000021055	MP:0000836	abnormal substantia nigra morphology
MGI:109392	Esr2	estrogen receptor 2 (beta)	ENSMUSG00000021055	MP:0000859	abnormal somatosensory cortex morphology
MGI:109392	Esr2	estrogen receptor 2 (beta)	ENSMUSG00000021055	MP:0001129	impaired ovarian folliculogenesis
MGI:109392	Esr2	estrogen receptor 2 (beta)	ENSMUSG00000021055	MP:0001131	abnormal ovarian follicle morphology
MGI:109392	Esr2	estrogen receptor 2 (beta)	ENSMUSG00000021055	MP:0001132	absent mature ovarian follicles
MGI:109392	Esr2	estrogen receptor 2 (beta)	ENSMUSG00000021055	MP:0001134	absent corpus luteum
MGI:109392	Esr2	estrogen receptor 2 (beta)	ENSMUSG00000021055	MP:0001167	prostate gland epithelial hyperplasia
MGI:109392	Esr2	estrogen receptor 2 (beta)	ENSMUSG00000021055	MP:0001175	abnormal lung morphology
MGI:109392	Esr2	estrogen receptor 2 (beta)	ENSMUSG00000021055	MP:0001218	thin epidermis
MGI:109392	Esr2	estrogen receptor 2 (beta)	ENSMUSG00000021055	MP:0001257	increased body length
MGI:109392	Esr2	estrogen receptor 2 (beta)	ENSMUSG00000021055	MP:0001260	increased body weight
MGI:109392	Esr2	estrogen receptor 2 (beta)	ENSMUSG00000021055	MP:0001354	increased aggression towards males
MGI:109392	Esr2	estrogen receptor 2 (beta)	ENSMUSG00000021055	MP:0001363	increased anxiety-related response
MGI:109392	Esr2	estrogen receptor 2 (beta)	ENSMUSG00000021055	MP:0001402	hypoactivity
MGI:109392	Esr2	estrogen receptor 2 (beta)	ENSMUSG00000021055	MP:0001417	decreased exploration in new environment
MGI:109392	Esr2	estrogen receptor 2 (beta)	ENSMUSG00000021055	MP:0001463	abnormal spatial learning
MGI:109392	Esr2	estrogen receptor 2 (beta)	ENSMUSG00000021055	MP:0001473	reduced long term potentiation
MGI:109392	Esr2	estrogen receptor 2 (beta)	ENSMUSG00000021055	MP:0001577	anemia
MGI:109392	Esr2	estrogen receptor 2 (beta)	ENSMUSG00000021055	MP:0001625	cardiac hypertrophy
MGI:109392	Esr2	estrogen receptor 2 (beta)	ENSMUSG00000021055	MP:0001751	increased circulating luteinizing hormone level
MGI:109392	Esr2	estrogen receptor 2 (beta)	ENSMUSG00000021055	MP:0001884	mammary gland alveolar hyperplasia
MGI:109392	Esr2	estrogen receptor 2 (beta)	ENSMUSG00000021055	MP:0001923	reduced female fertility
MGI:109392	Esr2	estrogen receptor 2 (beta)	ENSMUSG00000021055	MP:0001925	male infertility
MGI:109392	Esr2	estrogen receptor 2 (beta)	ENSMUSG00000021055	MP:0001926	female infertility
MGI:109392	Esr2	estrogen receptor 2 (beta)	ENSMUSG00000021055	MP:0001927	abnormal estrous cycle
MGI:109392	Esr2	estrogen receptor 2 (beta)	ENSMUSG00000021055	MP:0001928	abnormal ovulation
MGI:109392	Esr2	estrogen receptor 2 (beta)	ENSMUSG00000021055	MP:0001935	decreased litter size
MGI:109392	Esr2	estrogen receptor 2 (beta)	ENSMUSG00000021055	MP:0002169	no abnormal phenotype detected
MGI:109392	Esr2	estrogen receptor 2 (beta)	ENSMUSG00000021055	MP:0002182	abnormal astrocyte morphology
MGI:109392	Esr2	estrogen receptor 2 (beta)	ENSMUSG00000021055	MP:0002208	abnormal germ cell morphology
MGI:109392	Esr2	estrogen receptor 2 (beta)	ENSMUSG00000021055	MP:0002270	abnormal pulmonary alveolus morphology
MGI:109392	Esr2	estrogen receptor 2 (beta)	ENSMUSG00000021055	MP:0002401	abnormal lymphopoiesis
MGI:109392	Esr2	estrogen receptor 2 (beta)	ENSMUSG00000021055	MP:0002458	abnormal B cell number
MGI:109392	Esr2	estrogen receptor 2 (beta)	ENSMUSG00000021055	MP:0002566	abnormal sexual interaction
MGI:109392	Esr2	estrogen receptor 2 (beta)	ENSMUSG00000021055	MP:0002680	decreased corpora lutea number
MGI:109392	Esr2	estrogen receptor 2 (beta)	ENSMUSG00000021055	MP:0002736	abnormal nociception after inflammation
MGI:109392	Esr2	estrogen receptor 2 (beta)	ENSMUSG00000021055	MP:0002757	decreased vertical activity
MGI:109392	Esr2	estrogen receptor 2 (beta)	ENSMUSG00000021055	MP:0002797	increased thigmotaxis
MGI:109392	Esr2	estrogen receptor 2 (beta)	ENSMUSG00000021055	MP:0002816	colitis
MGI:109392	Esr2	estrogen receptor 2 (beta)	ENSMUSG00000021055	MP:0002833	increased heart weight
MGI:109392	Esr2	estrogen receptor 2 (beta)	ENSMUSG00000021055	MP:0002842	increased systemic arterial blood pressure
MGI:109392	Esr2	estrogen receptor 2 (beta)	ENSMUSG00000021055	MP:0002891	increased insulin sensitivity
MGI:109392	Esr2	estrogen receptor 2 (beta)	ENSMUSG00000021055	MP:0002896	abnormal bone mineralization
MGI:109392	Esr2	estrogen receptor 2 (beta)	ENSMUSG00000021055	MP:0002908	delayed wound healing
MGI:109392	Esr2	estrogen receptor 2 (beta)	ENSMUSG00000021055	MP:0002912	abnormal excitatory postsynaptic potential
MGI:109392	Esr2	estrogen receptor 2 (beta)	ENSMUSG00000021055	MP:0003025	increased vasoconstriction
MGI:109392	Esr2	estrogen receptor 2 (beta)	ENSMUSG00000021055	MP:0003055	abnormal long bone epiphyseal plate morphology
MGI:109392	Esr2	estrogen receptor 2 (beta)	ENSMUSG00000021055	MP:0003059	decreased insulin secretion
MGI:109392	Esr2	estrogen receptor 2 (beta)	ENSMUSG00000021055	MP:0003131	increased erythrocyte cell number
MGI:109392	Esr2	estrogen receptor 2 (beta)	ENSMUSG00000021055	MP:0003132	increased pre-B cell number
MGI:109392	Esr2	estrogen receptor 2 (beta)	ENSMUSG00000021055	MP:0003224	neuron degeneration
MGI:109392	Esr2	estrogen receptor 2 (beta)	ENSMUSG00000021055	MP:0003354	astrocytosis
MGI:109392	Esr2	estrogen receptor 2 (beta)	ENSMUSG00000021055	MP:0003355	decreased ovulation rate
MGI:109392	Esr2	estrogen receptor 2 (beta)	ENSMUSG00000021055	MP:0003638	abnormal response/metabolism to endogenous compounds
MGI:109392	Esr2	estrogen receptor 2 (beta)	ENSMUSG00000021055	MP:0004145	abnormal muscle electrophysiology
MGI:109392	Esr2	estrogen receptor 2 (beta)	ENSMUSG00000021055	MP:0004149	increased bone strength
MGI:109392	Esr2	estrogen receptor 2 (beta)	ENSMUSG00000021055	MP:0004348	long femur
MGI:109392	Esr2	estrogen receptor 2 (beta)	ENSMUSG00000021055	MP:0004359	short ulna
MGI:109392	Esr2	estrogen receptor 2 (beta)	ENSMUSG00000021055	MP:0004484	altered response of heart to induced stress
MGI:109392	Esr2	estrogen receptor 2 (beta)	ENSMUSG00000021055	MP:0004564	enlarged myocardial fiber
MGI:109392	Esr2	estrogen receptor 2 (beta)	ENSMUSG00000021055	MP:0004702	increased circulating insulin-like growth factor I level
MGI:109392	Esr2	estrogen receptor 2 (beta)	ENSMUSG00000021055	MP:0004738	abnormal auditory brainstem response
MGI:109392	Esr2	estrogen receptor 2 (beta)	ENSMUSG00000021055	MP:0004746	abnormal cochlear IHC afferent innervation pattern
MGI:109392	Esr2	estrogen receptor 2 (beta)	ENSMUSG00000021055	MP:0004782	abnormal surfactant physiology
MGI:109392	Esr2	estrogen receptor 2 (beta)	ENSMUSG00000021055	MP:0004842	abnormal large intestine crypts of Lieberkuhn morphology
MGI:109392	Esr2	estrogen receptor 2 (beta)	ENSMUSG00000021055	MP:0004859	abnormal synaptic plasticity
MGI:109392	Esr2	estrogen receptor 2 (beta)	ENSMUSG00000021055	MP:0004924	abnormal behavior
MGI:109392	Esr2	estrogen receptor 2 (beta)	ENSMUSG00000021055	MP:0004988	increased osteoblast cell number
MGI:109392	Esr2	estrogen receptor 2 (beta)	ENSMUSG00000021055	MP:0005324	ascites
MGI:109392	Esr2	estrogen receptor 2 (beta)	ENSMUSG00000021055	MP:0005460	abnormal leukopoiesis
MGI:109392	Esr2	estrogen receptor 2 (beta)	ENSMUSG00000021055	MP:0005481	increased chronic myelocytic leukemia incidence
MGI:109392	Esr2	estrogen receptor 2 (beta)	ENSMUSG00000021055	MP:0005498	hyporesponsive to tactile stimuli
MGI:109392	Esr2	estrogen receptor 2 (beta)	ENSMUSG00000021055	MP:0005559	increased circulating glucose level
MGI:109392	Esr2	estrogen receptor 2 (beta)	ENSMUSG00000021055	MP:0005560	decreased circulating glucose level
MGI:109392	Esr2	estrogen receptor 2 (beta)	ENSMUSG00000021055	MP:0005590	increased vasodilation
MGI:109392	Esr2	estrogen receptor 2 (beta)	ENSMUSG00000021055	MP:0005592	abnormal vascular smooth muscle morphology
MGI:109392	Esr2	estrogen receptor 2 (beta)	ENSMUSG00000021055	MP:0005595	abnormal vascular smooth muscle physiology
MGI:109392	Esr2	estrogen receptor 2 (beta)	ENSMUSG00000021055	MP:0005620	abnormal muscle contractility
MGI:109392	Esr2	estrogen receptor 2 (beta)	ENSMUSG00000021055	MP:0005643	decreased dopamine level
MGI:109392	Esr2	estrogen receptor 2 (beta)	ENSMUSG00000021055	MP:0006267	abnormal intercalated disk morphology
MGI:109392	Esr2	estrogen receptor 2 (beta)	ENSMUSG00000021055	MP:0006269	abnormal mammary gland growth during pregnancy
MGI:109392	Esr2	estrogen receptor 2 (beta)	ENSMUSG00000021055	MP:0006270	abnormal mammary gland growth during lactation
MGI:109392	Esr2	estrogen receptor 2 (beta)	ENSMUSG00000021055	MP:0008022	dilated heart ventricle
MGI:109392	Esr2	estrogen receptor 2 (beta)	ENSMUSG00000021055	MP:0008186	increased pro-B cell number
MGI:109392	Esr2	estrogen receptor 2 (beta)	ENSMUSG00000021055	MP:0008254	increased megakaryocyte cell number
MGI:109392	Esr2	estrogen receptor 2 (beta)	ENSMUSG00000021055	MP:0008271	abnormal bone ossification
MGI:109392	Esr2	estrogen receptor 2 (beta)	ENSMUSG00000021055	MP:0008532	decreased chemical nociceptive threshold
MGI:109392	Esr2	estrogen receptor 2 (beta)	ENSMUSG00000021055	MP:0008547	abnormal neocortex morphology
MGI:109392	Esr2	estrogen receptor 2 (beta)	ENSMUSG00000021055	MP:0008859	abnormal hair cycle catagen phase
MGI:109392	Esr2	estrogen receptor 2 (beta)	ENSMUSG00000021055	MP:0008869	anovulation
MGI:109392	Esr2	estrogen receptor 2 (beta)	ENSMUSG00000021055	MP:0008874	decreased physiological sensitivity to xenobiotic
MGI:109392	Esr2	estrogen receptor 2 (beta)	ENSMUSG00000021055	MP:0008882	abnormal enterocyte physiology
MGI:109392	Esr2	estrogen receptor 2 (beta)	ENSMUSG00000021055	MP:0008883	abnormal enterocyte proliferation
MGI:109392	Esr2	estrogen receptor 2 (beta)	ENSMUSG00000021055	MP:0008884	abnormal enterocyte apoptosis
MGI:109392	Esr2	estrogen receptor 2 (beta)	ENSMUSG00000021055	MP:0008948	decreased neuron number
MGI:109392	Esr2	estrogen receptor 2 (beta)	ENSMUSG00000021055	MP:0009171	enlarged pancreatic islets
MGI:109392	Esr2	estrogen receptor 2 (beta)	ENSMUSG00000021055	MP:0009362	abnormal primary ovarian follicle morphology
MGI:109392	Esr2	estrogen receptor 2 (beta)	ENSMUSG00000021055	MP:0009363	abnormal secondary ovarian follicle morphology
MGI:109392	Esr2	estrogen receptor 2 (beta)	ENSMUSG00000021055	MP:0009364	abnormal mature ovarian follicle morphology
MGI:109392	Esr2	estrogen receptor 2 (beta)	ENSMUSG00000021055	MP:0009372	abnormal cumulus oophorus morphology
MGI:109392	Esr2	estrogen receptor 2 (beta)	ENSMUSG00000021055	MP:0009454	impaired contextual conditioning behavior
MGI:109392	Esr2	estrogen receptor 2 (beta)	ENSMUSG00000021055	MP:0009456	impaired cued conditioning behavior
MGI:109392	Esr2	estrogen receptor 2 (beta)	ENSMUSG00000021055	MP:0009504	abnormal mammary gland epithelium morphology
MGI:109392	Esr2	estrogen receptor 2 (beta)	ENSMUSG00000021055	MP:0009580	increased keratinocyte apoptosis
MGI:109392	Esr2	estrogen receptor 2 (beta)	ENSMUSG00000021055	MP:0009646	urinary bladder inflammation
MGI:109392	Esr2	estrogen receptor 2 (beta)	ENSMUSG00000021055	MP:0009648	abnormal superovulation
MGI:109392	Esr2	estrogen receptor 2 (beta)	ENSMUSG00000021055	MP:0009763	increased sensitivity to induced morbidity/mortality
MGI:109392	Esr2	estrogen receptor 2 (beta)	ENSMUSG00000021055	MP:0010024	increased total body fat amount
MGI:109392	Esr2	estrogen receptor 2 (beta)	ENSMUSG00000021055	MP:0010070	decreased serotonin level
MGI:109392	Esr2	estrogen receptor 2 (beta)	ENSMUSG00000021055	MP:0010386	abnormal urinary bladder physiology
MGI:109392	Esr2	estrogen receptor 2 (beta)	ENSMUSG00000021055	MP:0010967	increased compact bone area
MGI:109392	Esr2	estrogen receptor 2 (beta)	ENSMUSG00000021055	MP:0011473	increased urine glycosaminoglycan level
MGI:109392	Esr2	estrogen receptor 2 (beta)	ENSMUSG00000021055	MP:0011747	myelofibrosis
MGI:109392	Esr2	estrogen receptor 2 (beta)	ENSMUSG00000021055	MP:0013616	decreased volumetric bone mineral density
MGI:2441697	Gpr158	G protein-coupled receptor 158	ENSMUSG00000045967	MP:0001364	decreased anxiety-related response
MGI:2441697	Gpr158	G protein-coupled receptor 158	ENSMUSG00000045967	MP:0002882	abnormal neuron morphology
MGI:2441697	Gpr158	G protein-coupled receptor 158	ENSMUSG00000045967	MP:0002910	abnormal excitatory postsynaptic currents
MGI:2441697	Gpr158	G protein-coupled receptor 158	ENSMUSG00000045967	MP:0003247	abnormal glutaminergic neuron morphology
MGI:2441697	Gpr158	G protein-coupled receptor 158	ENSMUSG00000045967	MP:0003360	abnormal depression-related behavior
MGI:2441697	Gpr158	G protein-coupled receptor 158	ENSMUSG00000045967	MP:0010167	decreased response to stress-induced hyperthermia
MGI:2441697	Gpr158	G protein-coupled receptor 158	ENSMUSG00000045967	MP:0011002	enhanced AMPA-mediated synaptic currents
MGI:2441697	Gpr158	G protein-coupled receptor 158	ENSMUSG00000045967	MP:0020507	increased dendritic spine density
MGI:1921588	Slc6a19	solute carrier family 6 (neurotransmitter transporter), member 19	ENSMUSG00000021565	MP:0001262	decreased body weight
MGI:1921588	Slc6a19	solute carrier family 6 (neurotransmitter transporter), member 19	ENSMUSG00000021565	MP:0001263	weight loss
MGI:1921588	Slc6a19	solute carrier family 6 (neurotransmitter transporter), member 19	ENSMUSG00000021565	MP:0001265	decreased body size
MGI:1921588	Slc6a19	solute carrier family 6 (neurotransmitter transporter), member 19	ENSMUSG00000021565	MP:0001510	abnormal coat appearance
MGI:1921588	Slc6a19	solute carrier family 6 (neurotransmitter transporter), member 19	ENSMUSG00000021565	MP:0001764	abnormal homeostasis
MGI:1921588	Slc6a19	solute carrier family 6 (neurotransmitter transporter), member 19	ENSMUSG00000021565	MP:0002075	abnormal coat/hair pigmentation
MGI:1921588	Slc6a19	solute carrier family 6 (neurotransmitter transporter), member 19	ENSMUSG00000021565	MP:0002727	decreased circulating insulin level
MGI:1921588	Slc6a19	solute carrier family 6 (neurotransmitter transporter), member 19	ENSMUSG00000021565	MP:0003311	aminoaciduria
MGI:1921588	Slc6a19	solute carrier family 6 (neurotransmitter transporter), member 19	ENSMUSG00000021565	MP:0003961	decreased lean body mass
MGI:1921588	Slc6a19	solute carrier family 6 (neurotransmitter transporter), member 19	ENSMUSG00000021565	MP:0005331	insulin resistance
MGI:1921588	Slc6a19	solute carrier family 6 (neurotransmitter transporter), member 19	ENSMUSG00000021565	MP:0009643	abnormal urine homeostasis
MGI:1921588	Slc6a19	solute carrier family 6 (neurotransmitter transporter), member 19	ENSMUSG00000021565	MP:0010025	decreased total body fat amount
MGI:1921588	Slc6a19	solute carrier family 6 (neurotransmitter transporter), member 19	ENSMUSG00000021565	MP:0010155	abnormal intestine physiology
MGI:1921588	Slc6a19	solute carrier family 6 (neurotransmitter transporter), member 19	ENSMUSG00000021565	MP:0011417	abnormal renal transport
MGI:1921588	Slc6a19	solute carrier family 6 (neurotransmitter transporter), member 19	ENSMUSG00000021565	MP:0020406	hyperthreoninuria
MGI:2384790	Fanci	Fanconi anemia, complementation group I	ENSMUSG00000039187	MP:0011110	preweaning lethality, incomplete penetrance
MGI:104877	Hes3	hes family bHLH transcription factor 3	ENSMUSG00000028946	MP:0002169	no abnormal phenotype detected
MGI:1316727	Gspt2	G1 to S phase transition 2	ENSMUSG00000071723	MP:0001258	decreased body length
MGI:1316727	Gspt2	G1 to S phase transition 2	ENSMUSG00000071723	MP:0003795	abnormal bone structure
MGI:1316727	Gspt2	G1 to S phase transition 2	ENSMUSG00000071723	MP:0006243	impaired pupillary reflex
MGI:2444800	Prss35	protease, serine 35	ENSMUSG00000033491	MP:0002169	no abnormal phenotype detected
MGI:2158340	Hdac10	histone deacetylase 10	ENSMUSG00000062906	MP:0002968	increased circulating alkaline phosphatase level
MGI:95787	Gng7	guanine nucleotide binding protein (G protein), gamma 7	ENSMUSG00000048240	MP:0001488	increased startle reflex
MGI:95787	Gng7	guanine nucleotide binding protein (G protein), gamma 7	ENSMUSG00000048240	MP:0002079	increased circulating insulin level
MGI:95787	Gng7	guanine nucleotide binding protein (G protein), gamma 7	ENSMUSG00000048240	MP:0003633	abnormal nervous system physiology
MGI:109328	Bnip1	BCL2/adenovirus E1B interacting protein 1	ENSMUSG00000024191	MP:0011100	preweaning lethality, complete penetrance
MGI:1921609	4931414P19Rik	RIKEN cDNA 4931414P19 gene	ENSMUSG00000022179	MP:0003503	decreased activity of thyroid gland
MGI:1921609	4931414P19Rik	RIKEN cDNA 4931414P19 gene	ENSMUSG00000022179	MP:0005122	increased circulating thyroid-stimulating hormone level
MGI:1921609	4931414P19Rik	RIKEN cDNA 4931414P19 gene	ENSMUSG00000022179	MP:0005471	decreased thyroxine level
MGI:1921609	4931414P19Rik	RIKEN cDNA 4931414P19 gene	ENSMUSG00000022179	MP:0005473	decreased triiodothyronine level
MGI:1890212	Porcn	porcupine O-acyltransferase	ENSMUSG00000031169	MP:0000111	cleft palate
MGI:1890212	Porcn	porcupine O-acyltransferase	ENSMUSG00000031169	MP:0000414	alopecia
MGI:1890212	Porcn	porcupine O-acyltransferase	ENSMUSG00000031169	MP:0000428	abnormal craniofacial morphology
MGI:1890212	Porcn	porcupine O-acyltransferase	ENSMUSG00000031169	MP:0000519	hydronephrosis
MGI:1890212	Porcn	porcupine O-acyltransferase	ENSMUSG00000031169	MP:0000547	short limbs
MGI:1890212	Porcn	porcupine O-acyltransferase	ENSMUSG00000031169	MP:0000564	syndactyly
MGI:1890212	Porcn	porcupine O-acyltransferase	ENSMUSG00000031169	MP:0000565	oligodactyly
MGI:1890212	Porcn	porcupine O-acyltransferase	ENSMUSG00000031169	MP:0000572	abnormal autopod morphology
MGI:1890212	Porcn	porcupine O-acyltransferase	ENSMUSG00000031169	MP:0000592	short tail
MGI:1890212	Porcn	porcupine O-acyltransferase	ENSMUSG00000031169	MP:0000929	open neural tube
MGI:1890212	Porcn	porcupine O-acyltransferase	ENSMUSG00000031169	MP:0001147	small testis
MGI:1890212	Porcn	porcupine O-acyltransferase	ENSMUSG00000031169	MP:0001199	thin skin
MGI:1890212	Porcn	porcupine O-acyltransferase	ENSMUSG00000031169	MP:0001212	skin lesions
MGI:1890212	Porcn	porcupine O-acyltransferase	ENSMUSG00000031169	MP:0001215	skin hypoplasia
MGI:1890212	Porcn	porcupine O-acyltransferase	ENSMUSG00000031169	MP:0001218	thin epidermis
MGI:1890212	Porcn	porcupine O-acyltransferase	ENSMUSG00000031169	MP:0001243	abnormal dermal layer morphology
MGI:1890212	Porcn	porcupine O-acyltransferase	ENSMUSG00000031169	MP:0001244	thin dermal layer
MGI:1890212	Porcn	porcupine O-acyltransferase	ENSMUSG00000031169	MP:0001247	dermal cysts
MGI:1890212	Porcn	porcupine O-acyltransferase	ENSMUSG00000031169	MP:0001265	decreased body size
MGI:1890212	Porcn	porcupine O-acyltransferase	ENSMUSG00000031169	MP:0001297	microphthalmia
MGI:1890212	Porcn	porcupine O-acyltransferase	ENSMUSG00000031169	MP:0001672	abnormal embryo development
MGI:1890212	Porcn	porcupine O-acyltransferase	ENSMUSG00000031169	MP:0001680	abnormal mesoderm development
MGI:1890212	Porcn	porcupine O-acyltransferase	ENSMUSG00000031169	MP:0001696	failure to gastrulate
MGI:1890212	Porcn	porcupine O-acyltransferase	ENSMUSG00000031169	MP:0001698	decreased embryo size
MGI:1890212	Porcn	porcupine O-acyltransferase	ENSMUSG00000031169	MP:0001711	abnormal placenta morphology
MGI:1890212	Porcn	porcupine O-acyltransferase	ENSMUSG00000031169	MP:0001725	abnormal umbilical cord morphology
MGI:1890212	Porcn	porcupine O-acyltransferase	ENSMUSG00000031169	MP:0001726	abnormal allantois morphology
MGI:1890212	Porcn	porcupine O-acyltransferase	ENSMUSG00000031169	MP:0001732	postnatal growth retardation
MGI:1890212	Porcn	porcupine O-acyltransferase	ENSMUSG00000031169	MP:0001924	infertility
MGI:1890212	Porcn	porcupine O-acyltransferase	ENSMUSG00000031169	MP:0002060	abnormal skin morphology
MGI:1890212	Porcn	porcupine O-acyltransferase	ENSMUSG00000031169	MP:0002073	abnormal hair growth
MGI:1890212	Porcn	porcupine O-acyltransferase	ENSMUSG00000031169	MP:0002080	prenatal lethality
MGI:1890212	Porcn	porcupine O-acyltransferase	ENSMUSG00000031169	MP:0002085	abnormal embryonic tissue morphology
MGI:1890212	Porcn	porcupine O-acyltransferase	ENSMUSG00000031169	MP:0002086	abnormal extraembryonic tissue morphology
MGI:1890212	Porcn	porcupine O-acyltransferase	ENSMUSG00000031169	MP:0002100	abnormal tooth morphology
MGI:1890212	Porcn	porcupine O-acyltransferase	ENSMUSG00000031169	MP:0002109	abnormal limb morphology
MGI:1890212	Porcn	porcupine O-acyltransferase	ENSMUSG00000031169	MP:0002110	abnormal digit morphology
MGI:1890212	Porcn	porcupine O-acyltransferase	ENSMUSG00000031169	MP:0002111	abnormal tail morphology
MGI:1890212	Porcn	porcupine O-acyltransferase	ENSMUSG00000031169	MP:0002169	no abnormal phenotype detected
MGI:1890212	Porcn	porcupine O-acyltransferase	ENSMUSG00000031169	MP:0002213	true hermaphroditism
MGI:1890212	Porcn	porcupine O-acyltransferase	ENSMUSG00000031169	MP:0002544	brachydactyly
MGI:1890212	Porcn	porcupine O-acyltransferase	ENSMUSG00000031169	MP:0002759	abnormal caudal vertebrae morphology
MGI:1890212	Porcn	porcupine O-acyltransferase	ENSMUSG00000031169	MP:0002769	abnormal vas deferens morphology
MGI:1890212	Porcn	porcupine O-acyltransferase	ENSMUSG00000031169	MP:0003051	curly tail
MGI:1890212	Porcn	porcupine O-acyltransferase	ENSMUSG00000031169	MP:0003052	omphalocele
MGI:1890212	Porcn	porcupine O-acyltransferase	ENSMUSG00000031169	MP:0003384	abnormal ventral body wall morphology
MGI:1890212	Porcn	porcupine O-acyltransferase	ENSMUSG00000031169	MP:0003704	abnormal hair follicle development
MGI:1890212	Porcn	porcupine O-acyltransferase	ENSMUSG00000031169	MP:0003815	hairless
MGI:1890212	Porcn	porcupine O-acyltransferase	ENSMUSG00000031169	MP:0003935	abnormal craniofacial development
MGI:1890212	Porcn	porcupine O-acyltransferase	ENSMUSG00000031169	MP:0003984	embryonic growth retardation
MGI:1890212	Porcn	porcupine O-acyltransferase	ENSMUSG00000031169	MP:0004073	caudal body truncation
MGI:1890212	Porcn	porcupine O-acyltransferase	ENSMUSG00000031169	MP:0004323	sternum hypoplasia
MGI:1890212	Porcn	porcupine O-acyltransferase	ENSMUSG00000031169	MP:0004360	absent ulna
MGI:1890212	Porcn	porcupine O-acyltransferase	ENSMUSG00000031169	MP:0004686	decreased length of long bones
MGI:1890212	Porcn	porcupine O-acyltransferase	ENSMUSG00000031169	MP:0005030	absent amnion
MGI:1890212	Porcn	porcupine O-acyltransferase	ENSMUSG00000031169	MP:0005103	abnormal retinal pigmentation
MGI:1890212	Porcn	porcupine O-acyltransferase	ENSMUSG00000031169	MP:0005170	cleft upper lip
MGI:1890212	Porcn	porcupine O-acyltransferase	ENSMUSG00000031169	MP:0005193	abnormal anterior eye segment morphology
MGI:1890212	Porcn	porcupine O-acyltransferase	ENSMUSG00000031169	MP:0005262	coloboma
MGI:1890212	Porcn	porcupine O-acyltransferase	ENSMUSG00000031169	MP:0005543	decreased cornea thickness
MGI:1890212	Porcn	porcupine O-acyltransferase	ENSMUSG00000031169	MP:0006226	iris hypoplasia
MGI:1890212	Porcn	porcupine O-acyltransferase	ENSMUSG00000031169	MP:0008730	fused phalanges
MGI:1890212	Porcn	porcupine O-acyltransferase	ENSMUSG00000031169	MP:0009085	abnormal uterine horn morphology
MGI:1890212	Porcn	porcupine O-acyltransferase	ENSMUSG00000031169	MP:0009264	failure of eyelid fusion
MGI:1890212	Porcn	porcupine O-acyltransferase	ENSMUSG00000031169	MP:0009593	absent chorion
MGI:1890212	Porcn	porcupine O-acyltransferase	ENSMUSG00000031169	MP:0011089	perinatal lethality, complete penetrance
MGI:1890212	Porcn	porcupine O-acyltransferase	ENSMUSG00000031169	MP:0011091	prenatal lethality, complete penetrance
MGI:1890212	Porcn	porcupine O-acyltransferase	ENSMUSG00000031169	MP:0011092	embryonic lethality, complete penetrance
MGI:1890212	Porcn	porcupine O-acyltransferase	ENSMUSG00000031169	MP:0011096	embryonic lethality between implantation and somite formation, complete penetrance
MGI:1890212	Porcn	porcupine O-acyltransferase	ENSMUSG00000031169	MP:0011098	embryonic lethality during organogenesis, complete penetrance
MGI:1890212	Porcn	porcupine O-acyltransferase	ENSMUSG00000031169	MP:0011099	lethality throughout fetal growth and development, complete penetrance
MGI:1890212	Porcn	porcupine O-acyltransferase	ENSMUSG00000031169	MP:0011101	prenatal lethality, incomplete penetrance
MGI:1890212	Porcn	porcupine O-acyltransferase	ENSMUSG00000031169	MP:0011102	embryonic lethality, incomplete penetrance
MGI:1890212	Porcn	porcupine O-acyltransferase	ENSMUSG00000031169	MP:0011108	embryonic lethality during organogenesis, incomplete penetrance
MGI:1890212	Porcn	porcupine O-acyltransferase	ENSMUSG00000031169	MP:0011156	abnormal hypodermis fat layer morphology
MGI:1890212	Porcn	porcupine O-acyltransferase	ENSMUSG00000031169	MP:0012132	abnormal midbrain-hindbrain boundary morphology
MGI:1890212	Porcn	porcupine O-acyltransferase	ENSMUSG00000031169	MP:0013283	failure of ventral body wall closure
MGI:2387107	Dusp9	dual specificity phosphatase 9	ENSMUSG00000031383	MP:0001716	abnormal placenta labyrinth morphology
MGI:2387107	Dusp9	dual specificity phosphatase 9	ENSMUSG00000031383	MP:0004255	abnormal spongiotrophoblast layer morphology
MGI:2387107	Dusp9	dual specificity phosphatase 9	ENSMUSG00000031383	MP:0011098	embryonic lethality during organogenesis, complete penetrance
MGI:108082	Npy5r	neuropeptide Y receptor Y5	ENSMUSG00000044014	MP:0001259	abnormal body weight
MGI:108082	Npy5r	neuropeptide Y receptor Y5	ENSMUSG00000044014	MP:0001261	obese
MGI:108082	Npy5r	neuropeptide Y receptor Y5	ENSMUSG00000044014	MP:0001433	polyphagia
MGI:108082	Npy5r	neuropeptide Y receptor Y5	ENSMUSG00000044014	MP:0001745	increased circulating corticosterone level
MGI:108082	Npy5r	neuropeptide Y receptor Y5	ENSMUSG00000044014	MP:0002079	increased circulating insulin level
MGI:108082	Npy5r	neuropeptide Y receptor Y5	ENSMUSG00000044014	MP:0002628	hepatic steatosis
MGI:108082	Npy5r	neuropeptide Y receptor Y5	ENSMUSG00000044014	MP:0005658	increased susceptibility to diet-induced obesity
MGI:108082	Npy5r	neuropeptide Y receptor Y5	ENSMUSG00000044014	MP:0005669	increased circulating leptin level
MGI:108082	Npy5r	neuropeptide Y receptor Y5	ENSMUSG00000044014	MP:0009304	increased retroperitoneal fat pad weight
MGI:108082	Npy5r	neuropeptide Y receptor Y5	ENSMUSG00000044014	MP:0010024	increased total body fat amount
MGI:108082	Npy5r	neuropeptide Y receptor Y5	ENSMUSG00000044014	MP:0011940	decreased food intake
MGI:107387	Aqp4	aquaporin 4	ENSMUSG00000024411	MP:0001784	abnormal fluid regulation
MGI:107387	Aqp4	aquaporin 4	ENSMUSG00000024411	MP:0001906	increased dopamine level
MGI:107387	Aqp4	aquaporin 4	ENSMUSG00000024411	MP:0001967	deafness
MGI:107387	Aqp4	aquaporin 4	ENSMUSG00000024411	MP:0002988	decreased urine osmolality
MGI:107387	Aqp4	aquaporin 4	ENSMUSG00000024411	MP:0003633	abnormal nervous system physiology
MGI:107387	Aqp4	aquaporin 4	ENSMUSG00000024411	MP:0003690	abnormal glial cell physiology
MGI:107387	Aqp4	aquaporin 4	ENSMUSG00000024411	MP:0003691	abnormal microglial cell physiology
MGI:107387	Aqp4	aquaporin 4	ENSMUSG00000024411	MP:0004699	unilateral deafness
MGI:107387	Aqp4	aquaporin 4	ENSMUSG00000024411	MP:0005027	increased susceptibility to parasitic infection
MGI:107387	Aqp4	aquaporin 4	ENSMUSG00000024411	MP:0005167	abnormal blood-brain barrier function
MGI:107387	Aqp4	aquaporin 4	ENSMUSG00000024411	MP:0005551	abnormal eye electrophysiology
MGI:107387	Aqp4	aquaporin 4	ENSMUSG00000024411	MP:0006059	decreased susceptibility to ischemic brain injury
MGI:107387	Aqp4	aquaporin 4	ENSMUSG00000024411	MP:0006190	retinal ischemia
MGI:107387	Aqp4	aquaporin 4	ENSMUSG00000024411	MP:0006325	impaired hearing
MGI:107387	Aqp4	aquaporin 4	ENSMUSG00000024411	MP:0008874	decreased physiological sensitivity to xenobiotic
MGI:107387	Aqp4	aquaporin 4	ENSMUSG00000024411	MP:0008916	abnormal astrocyte physiology
MGI:107387	Aqp4	aquaporin 4	ENSMUSG00000024411	MP:0009758	impaired behavioral response to cocaine
MGI:107387	Aqp4	aquaporin 4	ENSMUSG00000024411	MP:0009764	decreased sensitivity to induced morbidity/mortality
MGI:107387	Aqp4	aquaporin 4	ENSMUSG00000024411	MP:0010750	increased susceptibility to parasitic infection induced morbidity/mortality
MGI:107387	Aqp4	aquaporin 4	ENSMUSG00000024411	MP:0011443	abnormal renal water transport
MGI:107387	Aqp4	aquaporin 4	ENSMUSG00000024411	MP:0011854	cerebral edema
MGI:107387	Aqp4	aquaporin 4	ENSMUSG00000024411	MP:0011966	abnormal auditory brainstem response waveform shape
MGI:107387	Aqp4	aquaporin 4	ENSMUSG00000024411	MP:0011967	increased or absent threshold for auditory brainstem response
MGI:2444417	Sh3tc2	SH3 domain and tetratricopeptide repeats 2	ENSMUSG00000045629	MP:0000745	tremors
MGI:2444417	Sh3tc2	SH3 domain and tetratricopeptide repeats 2	ENSMUSG00000045629	MP:0000920	abnormal myelination
MGI:2444417	Sh3tc2	SH3 domain and tetratricopeptide repeats 2	ENSMUSG00000045629	MP:0000921	demyelination
MGI:2444417	Sh3tc2	SH3 domain and tetratricopeptide repeats 2	ENSMUSG00000045629	MP:0001106	abnormal Schwann cell morphology
MGI:2444417	Sh3tc2	SH3 domain and tetratricopeptide repeats 2	ENSMUSG00000045629	MP:0001513	limb grasping
MGI:2444417	Sh3tc2	SH3 domain and tetratricopeptide repeats 2	ENSMUSG00000045629	MP:0002229	neurodegeneration
MGI:2444417	Sh3tc2	SH3 domain and tetratricopeptide repeats 2	ENSMUSG00000045629	MP:0005404	abnormal axon morphology
MGI:2444417	Sh3tc2	SH3 domain and tetratricopeptide repeats 2	ENSMUSG00000045629	MP:0005560	decreased circulating glucose level
MGI:2444417	Sh3tc2	SH3 domain and tetratricopeptide repeats 2	ENSMUSG00000045629	MP:0008814	decreased nerve conduction velocity
MGI:2444417	Sh3tc2	SH3 domain and tetratricopeptide repeats 2	ENSMUSG00000045629	MP:0010053	decreased grip strength
MGI:2444417	Sh3tc2	SH3 domain and tetratricopeptide repeats 2	ENSMUSG00000045629	MP:0010559	heart block
MGI:2444417	Sh3tc2	SH3 domain and tetratricopeptide repeats 2	ENSMUSG00000045629	MP:0010732	abnormal node of Ranvier morphology
MGI:2444417	Sh3tc2	SH3 domain and tetratricopeptide repeats 2	ENSMUSG00000045629	MP:0011731	decreased myelin sheath thickness
MGI:1889383	Ap1s2	adaptor-related protein complex 1, sigma 2 subunit	ENSMUSG00000031367	MP:0001262	decreased body weight
MGI:1889383	Ap1s2	adaptor-related protein complex 1, sigma 2 subunit	ENSMUSG00000031367	MP:0001402	hypoactivity
MGI:1889383	Ap1s2	adaptor-related protein complex 1, sigma 2 subunit	ENSMUSG00000031367	MP:0001525	impaired balance
MGI:1889383	Ap1s2	adaptor-related protein complex 1, sigma 2 subunit	ENSMUSG00000031367	MP:0003107	abnormal response to novelty
MGI:1889383	Ap1s2	adaptor-related protein complex 1, sigma 2 subunit	ENSMUSG00000031367	MP:0004769	abnormal synaptic vesicle morphology
MGI:1889383	Ap1s2	adaptor-related protein complex 1, sigma 2 subunit	ENSMUSG00000031367	MP:0004770	abnormal synaptic vesicle recycling
MGI:1889383	Ap1s2	adaptor-related protein complex 1, sigma 2 subunit	ENSMUSG00000031367	MP:0004792	abnormal synaptic vesicle number
MGI:1889383	Ap1s2	adaptor-related protein complex 1, sigma 2 subunit	ENSMUSG00000031367	MP:0004793	abnormal synaptic vesicle clustering
MGI:1889383	Ap1s2	adaptor-related protein complex 1, sigma 2 subunit	ENSMUSG00000031367	MP:0006320	abnormal interscapular fat pad morphology
MGI:1889383	Ap1s2	adaptor-related protein complex 1, sigma 2 subunit	ENSMUSG00000031367	MP:0008844	decreased subcutaneous adipose tissue amount
MGI:1889383	Ap1s2	adaptor-related protein complex 1, sigma 2 subunit	ENSMUSG00000031367	MP:0009289	decreased epididymal fat pad weight
MGI:1889383	Ap1s2	adaptor-related protein complex 1, sigma 2 subunit	ENSMUSG00000031367	MP:0010025	decreased total body fat amount
MGI:1889383	Ap1s2	adaptor-related protein complex 1, sigma 2 subunit	ENSMUSG00000031367	MP:0011167	abnormal adipose tissue development
MGI:1889383	Ap1s2	adaptor-related protein complex 1, sigma 2 subunit	ENSMUSG00000031367	MP:0011168	abnormal fat cell differentiation
MGI:1889383	Ap1s2	adaptor-related protein complex 1, sigma 2 subunit	ENSMUSG00000031367	MP:0011174	lipodystrophy
MGI:1889383	Ap1s2	adaptor-related protein complex 1, sigma 2 subunit	ENSMUSG00000031367	MP:0012307	impaired spatial learning
MGI:1913705	Cnpy4	canopy FGF signaling regulator 4	ENSMUSG00000036968	MP:0001925	male infertility
MGI:1859637	Nphs1	nephrosis 1, nephrin	ENSMUSG00000006649	MP:0000522	kidney cortex cysts
MGI:1859637	Nphs1	nephrosis 1, nephrin	ENSMUSG00000006649	MP:0001785	edema
MGI:1859637	Nphs1	nephrosis 1, nephrin	ENSMUSG00000006649	MP:0002135	abnormal kidney morphology
MGI:1859637	Nphs1	nephrosis 1, nephrin	ENSMUSG00000006649	MP:0002169	no abnormal phenotype detected
MGI:1859637	Nphs1	nephrosis 1, nephrin	ENSMUSG00000006649	MP:0002705	dilated renal tubules
MGI:1859637	Nphs1	nephrosis 1, nephrin	ENSMUSG00000006649	MP:0002871	albuminuria
MGI:1859637	Nphs1	nephrosis 1, nephrin	ENSMUSG00000006649	MP:0002962	increased urine protein level
MGI:1859637	Nphs1	nephrosis 1, nephrin	ENSMUSG00000006649	MP:0003068	enlarged kidney
MGI:1859637	Nphs1	nephrosis 1, nephrin	ENSMUSG00000006649	MP:0003670	dilated renal glomerular capsule
MGI:1859637	Nphs1	nephrosis 1, nephrin	ENSMUSG00000006649	MP:0003917	increased kidney weight
MGI:1859637	Nphs1	nephrosis 1, nephrin	ENSMUSG00000006649	MP:0005325	abnormal renal glomerulus morphology
MGI:1859637	Nphs1	nephrosis 1, nephrin	ENSMUSG00000006649	MP:0008059	abnormal podocyte foot process morphology
MGI:1859637	Nphs1	nephrosis 1, nephrin	ENSMUSG00000006649	MP:0008061	absent podocyte slit diaphragm
MGI:1859637	Nphs1	nephrosis 1, nephrin	ENSMUSG00000006649	MP:0008062	abnormal podocyte slit junction morphology
MGI:1859637	Nphs1	nephrosis 1, nephrin	ENSMUSG00000006649	MP:0008139	fused podocyte foot processes
MGI:1859637	Nphs1	nephrosis 1, nephrin	ENSMUSG00000006649	MP:0008140	podocyte foot process effacement
MGI:1859637	Nphs1	nephrosis 1, nephrin	ENSMUSG00000006649	MP:0009050	dilated proximal convoluted tubules
MGI:1859637	Nphs1	nephrosis 1, nephrin	ENSMUSG00000006649	MP:0009051	dilated distal convoluted tubules
MGI:1859637	Nphs1	nephrosis 1, nephrin	ENSMUSG00000006649	MP:0011085	postnatal lethality, complete penetrance
MGI:1859637	Nphs1	nephrosis 1, nephrin	ENSMUSG00000006649	MP:0011088	neonatal lethality, incomplete penetrance
MGI:1859637	Nphs1	nephrosis 1, nephrin	ENSMUSG00000006649	MP:0011307	kidney medulla cysts
MGI:1859637	Nphs1	nephrosis 1, nephrin	ENSMUSG00000006649	MP:0011353	expanded mesangial matrix
MGI:1859637	Nphs1	nephrosis 1, nephrin	ENSMUSG00000006649	MP:0011377	renal glomerulus fibrosis
MGI:1859637	Nphs1	nephrosis 1, nephrin	ENSMUSG00000006649	MP:0011427	mesangial cell hyperplasia
MGI:1859637	Nphs1	nephrosis 1, nephrin	ENSMUSG00000006649	MP:0011501	increased glomerular capsule space
MGI:102565	Pou2f3	POU domain, class 2, transcription factor 3	ENSMUSG00000032015	MP:0000274	enlarged heart
MGI:102565	Pou2f3	POU domain, class 2, transcription factor 3	ENSMUSG00000032015	MP:0001423	abnormal liquid preference
MGI:102565	Pou2f3	POU domain, class 2, transcription factor 3	ENSMUSG00000032015	MP:0002059	abnormal seminal vesicle morphology
MGI:102565	Pou2f3	POU domain, class 2, transcription factor 3	ENSMUSG00000032015	MP:0002656	abnormal keratinocyte differentiation
MGI:102565	Pou2f3	POU domain, class 2, transcription factor 3	ENSMUSG00000032015	MP:0004209	abnormal sweet taste sensitivity
MGI:102565	Pou2f3	POU domain, class 2, transcription factor 3	ENSMUSG00000032015	MP:0004210	abnormal bitter taste sensitivity
MGI:102565	Pou2f3	POU domain, class 2, transcription factor 3	ENSMUSG00000032015	MP:0004213	abnormal umami taste sensitivity
MGI:102565	Pou2f3	POU domain, class 2, transcription factor 3	ENSMUSG00000032015	MP:0006260	abnormal gustatory papillae taste bud morphology
MGI:2384795	Pycr1	pyrroline-5-carboxylate reductase 1	ENSMUSG00000025140	MP:0005293	impaired glucose tolerance
MGI:99835	Otp	orthopedia homeobox	ENSMUSG00000021685	MP:0000774	decreased brain size
MGI:99835	Otp	orthopedia homeobox	ENSMUSG00000021685	MP:0000826	abnormal third ventricle morphology
MGI:99835	Otp	orthopedia homeobox	ENSMUSG00000021685	MP:0000830	abnormal diencephalon morphology
MGI:99835	Otp	orthopedia homeobox	ENSMUSG00000021685	MP:0000837	abnormal hypothalamus morphology
MGI:99835	Otp	orthopedia homeobox	ENSMUSG00000021685	MP:0001262	decreased body weight
MGI:99835	Otp	orthopedia homeobox	ENSMUSG00000021685	MP:0001265	decreased body size
MGI:99835	Otp	orthopedia homeobox	ENSMUSG00000021685	MP:0003243	abnormal dopaminergic neuron morphology
MGI:99835	Otp	orthopedia homeobox	ENSMUSG00000021685	MP:0004164	abnormal neurohypophysis morphology
MGI:99835	Otp	orthopedia homeobox	ENSMUSG00000021685	MP:0005645	abnormal hypothalamus physiology
MGI:99835	Otp	orthopedia homeobox	ENSMUSG00000021685	MP:0008845	abnormal paraventricular hypothalamic nucleus morphology
MGI:99835	Otp	orthopedia homeobox	ENSMUSG00000021685	MP:0008846	abnormal supraoptic nucleus morphology
MGI:99835	Otp	orthopedia homeobox	ENSMUSG00000021685	MP:0009229	abnormal neurohypophysis median eminence morphology
MGI:99835	Otp	orthopedia homeobox	ENSMUSG00000021685	MP:0011085	postnatal lethality, complete penetrance
MGI:1915018	N6amt1	N-6 adenine-specific DNA methyltransferase 1 (putative)	ENSMUSG00000044442	MP:0001672	abnormal embryo development
MGI:1915018	N6amt1	N-6 adenine-specific DNA methyltransferase 1 (putative)	ENSMUSG00000044442	MP:0001693	failure of primitive streak formation
MGI:1915018	N6amt1	N-6 adenine-specific DNA methyltransferase 1 (putative)	ENSMUSG00000044442	MP:0001698	decreased embryo size
MGI:1915018	N6amt1	N-6 adenine-specific DNA methyltransferase 1 (putative)	ENSMUSG00000044442	MP:0004965	inner cell mass degeneration
MGI:1915018	N6amt1	N-6 adenine-specific DNA methyltransferase 1 (putative)	ENSMUSG00000044442	MP:0005032	abnormal ectoplacental cone morphology
MGI:1915018	N6amt1	N-6 adenine-specific DNA methyltransferase 1 (putative)	ENSMUSG00000044442	MP:0011092	embryonic lethality, complete penetrance
MGI:1351455	Rpl13a	ribosomal protein L13A	ENSMUSG00000074129	MP:0000188	abnormal circulating glucose level
MGI:1351455	Rpl13a	ribosomal protein L13A	ENSMUSG00000074129	MP:0001175	abnormal lung morphology
MGI:1351455	Rpl13a	ribosomal protein L13A	ENSMUSG00000074129	MP:0001402	hypoactivity
MGI:1351455	Rpl13a	ribosomal protein L13A	ENSMUSG00000074129	MP:0002083	premature death
MGI:1351455	Rpl13a	ribosomal protein L13A	ENSMUSG00000074129	MP:0003058	increased insulin secretion
MGI:1351455	Rpl13a	ribosomal protein L13A	ENSMUSG00000074129	MP:0003186	abnormal redox activity
MGI:1351455	Rpl13a	ribosomal protein L13A	ENSMUSG00000074129	MP:0004804	decreased susceptibility to autoimmune diabetes
MGI:1351455	Rpl13a	ribosomal protein L13A	ENSMUSG00000074129	MP:0005289	increased oxygen consumption
MGI:1351455	Rpl13a	ribosomal protein L13A	ENSMUSG00000074129	MP:0005292	improved glucose tolerance
MGI:1351455	Rpl13a	ribosomal protein L13A	ENSMUSG00000074129	MP:0005343	increased circulating aspartate transaminase level
MGI:1351455	Rpl13a	ribosomal protein L13A	ENSMUSG00000074129	MP:0005426	tachypnea
MGI:1351455	Rpl13a	ribosomal protein L13A	ENSMUSG00000074129	MP:0005565	increased blood urea nitrogen level
MGI:1351455	Rpl13a	ribosomal protein L13A	ENSMUSG00000074129	MP:0008553	increased circulating tumor necrosis factor level
MGI:1351455	Rpl13a	ribosomal protein L13A	ENSMUSG00000074129	MP:0008713	abnormal cytokine level
MGI:1351455	Rpl13a	ribosomal protein L13A	ENSMUSG00000074129	MP:0010760	abnormal macrophage chemotaxis
MGI:1351455	Rpl13a	ribosomal protein L13A	ENSMUSG00000074129	MP:0010959	abnormal oxidative phosphorylation
MGI:1890446	Dach2	dachshund family transcription factor 2	ENSMUSG00000025592	MP:0002169	no abnormal phenotype detected
MGI:1099438	Nsdhl	NAD(P) dependent steroid dehydrogenase-like	ENSMUSG00000031349	MP:0000367	abnormal coat/ hair morphology
MGI:1099438	Nsdhl	NAD(P) dependent steroid dehydrogenase-like	ENSMUSG00000031349	MP:0000372	irregular coat pigmentation
MGI:1099438	Nsdhl	NAD(P) dependent steroid dehydrogenase-like	ENSMUSG00000031349	MP:0000397	abnormal guard hair morphology
MGI:1099438	Nsdhl	NAD(P) dependent steroid dehydrogenase-like	ENSMUSG00000031349	MP:0000405	abnormal auchene hair morphology
MGI:1099438	Nsdhl	NAD(P) dependent steroid dehydrogenase-like	ENSMUSG00000031349	MP:0000414	alopecia
MGI:1099438	Nsdhl	NAD(P) dependent steroid dehydrogenase-like	ENSMUSG00000031349	MP:0000417	short hair
MGI:1099438	Nsdhl	NAD(P) dependent steroid dehydrogenase-like	ENSMUSG00000031349	MP:0000418	focal hair loss
MGI:1099438	Nsdhl	NAD(P) dependent steroid dehydrogenase-like	ENSMUSG00000031349	MP:0000547	short limbs
MGI:1099438	Nsdhl	NAD(P) dependent steroid dehydrogenase-like	ENSMUSG00000031349	MP:0000572	abnormal autopod morphology
MGI:1099438	Nsdhl	NAD(P) dependent steroid dehydrogenase-like	ENSMUSG00000031349	MP:0000585	kinked tail
MGI:1099438	Nsdhl	NAD(P) dependent steroid dehydrogenase-like	ENSMUSG00000031349	MP:0000592	short tail
MGI:1099438	Nsdhl	NAD(P) dependent steroid dehydrogenase-like	ENSMUSG00000031349	MP:0000783	abnormal forebrain morphology
MGI:1099438	Nsdhl	NAD(P) dependent steroid dehydrogenase-like	ENSMUSG00000031349	MP:0000788	abnormal cerebral cortex morphology
MGI:1099438	Nsdhl	NAD(P) dependent steroid dehydrogenase-like	ENSMUSG00000031349	MP:0000807	abnormal hippocampus morphology
MGI:1099438	Nsdhl	NAD(P) dependent steroid dehydrogenase-like	ENSMUSG00000031349	MP:0000812	abnormal dentate gyrus morphology
MGI:1099438	Nsdhl	NAD(P) dependent steroid dehydrogenase-like	ENSMUSG00000031349	MP:0000852	small cerebellum
MGI:1099438	Nsdhl	NAD(P) dependent steroid dehydrogenase-like	ENSMUSG00000031349	MP:0000873	thin external granule cell layer
MGI:1099438	Nsdhl	NAD(P) dependent steroid dehydrogenase-like	ENSMUSG00000031349	MP:0001191	abnormal skin condition
MGI:1099438	Nsdhl	NAD(P) dependent steroid dehydrogenase-like	ENSMUSG00000031349	MP:0001242	hyperkeratosis
MGI:1099438	Nsdhl	NAD(P) dependent steroid dehydrogenase-like	ENSMUSG00000031349	MP:0001262	decreased body weight
MGI:1099438	Nsdhl	NAD(P) dependent steroid dehydrogenase-like	ENSMUSG00000031349	MP:0001265	decreased body size
MGI:1099438	Nsdhl	NAD(P) dependent steroid dehydrogenase-like	ENSMUSG00000031349	MP:0001304	cataract
MGI:1099438	Nsdhl	NAD(P) dependent steroid dehydrogenase-like	ENSMUSG00000031349	MP:0001386	abnormal maternal nurturing
MGI:1099438	Nsdhl	NAD(P) dependent steroid dehydrogenase-like	ENSMUSG00000031349	MP:0001393	ataxia
MGI:1099438	Nsdhl	NAD(P) dependent steroid dehydrogenase-like	ENSMUSG00000031349	MP:0001511	disheveled coat
MGI:1099438	Nsdhl	NAD(P) dependent steroid dehydrogenase-like	ENSMUSG00000031349	MP:0001698	decreased embryo size
MGI:1099438	Nsdhl	NAD(P) dependent steroid dehydrogenase-like	ENSMUSG00000031349	MP:0001716	abnormal placenta labyrinth morphology
MGI:1099438	Nsdhl	NAD(P) dependent steroid dehydrogenase-like	ENSMUSG00000031349	MP:0001722	pale yolk sac
MGI:1099438	Nsdhl	NAD(P) dependent steroid dehydrogenase-like	ENSMUSG00000031349	MP:0001732	postnatal growth retardation
MGI:1099438	Nsdhl	NAD(P) dependent steroid dehydrogenase-like	ENSMUSG00000031349	MP:0001914	hemorrhage
MGI:1099438	Nsdhl	NAD(P) dependent steroid dehydrogenase-like	ENSMUSG00000031349	MP:0002073	abnormal hair growth
MGI:1099438	Nsdhl	NAD(P) dependent steroid dehydrogenase-like	ENSMUSG00000031349	MP:0002080	prenatal lethality
MGI:1099438	Nsdhl	NAD(P) dependent steroid dehydrogenase-like	ENSMUSG00000031349	MP:0002083	premature death
MGI:1099438	Nsdhl	NAD(P) dependent steroid dehydrogenase-like	ENSMUSG00000031349	MP:0002109	abnormal limb morphology
MGI:1099438	Nsdhl	NAD(P) dependent steroid dehydrogenase-like	ENSMUSG00000031349	MP:0002110	abnormal digit morphology
MGI:1099438	Nsdhl	NAD(P) dependent steroid dehydrogenase-like	ENSMUSG00000031349	MP:0002111	abnormal tail morphology
MGI:1099438	Nsdhl	NAD(P) dependent steroid dehydrogenase-like	ENSMUSG00000031349	MP:0002544	brachydactyly
MGI:1099438	Nsdhl	NAD(P) dependent steroid dehydrogenase-like	ENSMUSG00000031349	MP:0002940	variable body spotting
MGI:1099438	Nsdhl	NAD(P) dependent steroid dehydrogenase-like	ENSMUSG00000031349	MP:0003417	premature endochondral bone ossification
MGI:1099438	Nsdhl	NAD(P) dependent steroid dehydrogenase-like	ENSMUSG00000031349	MP:0003717	pallor
MGI:1099438	Nsdhl	NAD(P) dependent steroid dehydrogenase-like	ENSMUSG00000031349	MP:0003809	abnormal hair shaft morphology
MGI:1099438	Nsdhl	NAD(P) dependent steroid dehydrogenase-like	ENSMUSG00000031349	MP:0003984	embryonic growth retardation
MGI:1099438	Nsdhl	NAD(P) dependent steroid dehydrogenase-like	ENSMUSG00000031349	MP:0004076	abnormal vitelline vascular remodeling
MGI:1099438	Nsdhl	NAD(P) dependent steroid dehydrogenase-like	ENSMUSG00000031349	MP:0004098	abnormal cerebellar granule cell morphology
MGI:1099438	Nsdhl	NAD(P) dependent steroid dehydrogenase-like	ENSMUSG00000031349	MP:0004259	small placenta
MGI:1099438	Nsdhl	NAD(P) dependent steroid dehydrogenase-like	ENSMUSG00000031349	MP:0004703	abnormal vertebral column morphology
MGI:1099438	Nsdhl	NAD(P) dependent steroid dehydrogenase-like	ENSMUSG00000031349	MP:0004704	short vertebral column
MGI:1099438	Nsdhl	NAD(P) dependent steroid dehydrogenase-like	ENSMUSG00000031349	MP:0005312	pericardial effusion
MGI:1099438	Nsdhl	NAD(P) dependent steroid dehydrogenase-like	ENSMUSG00000031349	MP:0005508	abnormal skeleton morphology
MGI:1099438	Nsdhl	NAD(P) dependent steroid dehydrogenase-like	ENSMUSG00000031349	MP:0006253	clinodactyly
MGI:1099438	Nsdhl	NAD(P) dependent steroid dehydrogenase-like	ENSMUSG00000031349	MP:0008283	small hippocampus
MGI:1099438	Nsdhl	NAD(P) dependent steroid dehydrogenase-like	ENSMUSG00000031349	MP:0008415	abnormal neurite morphology
MGI:1099438	Nsdhl	NAD(P) dependent steroid dehydrogenase-like	ENSMUSG00000031349	MP:0008572	abnormal Purkinje cell dendrite morphology
MGI:1099438	Nsdhl	NAD(P) dependent steroid dehydrogenase-like	ENSMUSG00000031349	MP:0008924	decreased cerebellar granule cell number
MGI:1099438	Nsdhl	NAD(P) dependent steroid dehydrogenase-like	ENSMUSG00000031349	MP:0009938	abnormal hippocampus granule cell morphology
MGI:1099438	Nsdhl	NAD(P) dependent steroid dehydrogenase-like	ENSMUSG00000031349	MP:0009939	abnormal hippocampus neuron morphology
MGI:1099438	Nsdhl	NAD(P) dependent steroid dehydrogenase-like	ENSMUSG00000031349	MP:0010387	abnormal Bergmann glial cell morphology
MGI:1099438	Nsdhl	NAD(P) dependent steroid dehydrogenase-like	ENSMUSG00000031349	MP:0011086	postnatal lethality, incomplete penetrance
MGI:1099438	Nsdhl	NAD(P) dependent steroid dehydrogenase-like	ENSMUSG00000031349	MP:0011090	perinatal lethality, incomplete penetrance
MGI:1099438	Nsdhl	NAD(P) dependent steroid dehydrogenase-like	ENSMUSG00000031349	MP:0011091	prenatal lethality, complete penetrance
MGI:1099438	Nsdhl	NAD(P) dependent steroid dehydrogenase-like	ENSMUSG00000031349	MP:0011098	embryonic lethality during organogenesis, complete penetrance
MGI:1099438	Nsdhl	NAD(P) dependent steroid dehydrogenase-like	ENSMUSG00000031349	MP:0011523	thin placenta labyrinth
MGI:1099438	Nsdhl	NAD(P) dependent steroid dehydrogenase-like	ENSMUSG00000031349	MP:0011527	disorganized placental labyrinth
MGI:1099438	Nsdhl	NAD(P) dependent steroid dehydrogenase-like	ENSMUSG00000031349	MP:0012204	abnormal neuronal stem cell physiology
MGI:2441906	Ghsr	growth hormone secretagogue receptor	ENSMUSG00000051136	MP:0001262	decreased body weight
MGI:2441906	Ghsr	growth hormone secretagogue receptor	ENSMUSG00000051136	MP:0001402	hypoactivity
MGI:2441906	Ghsr	growth hormone secretagogue receptor	ENSMUSG00000051136	MP:0001663	abnormal digestive system physiology
MGI:2441906	Ghsr	growth hormone secretagogue receptor	ENSMUSG00000051136	MP:0002803	abnormal operant conditioning behavior
MGI:2441906	Ghsr	growth hormone secretagogue receptor	ENSMUSG00000051136	MP:0003638	abnormal response/metabolism to endogenous compounds
MGI:2441906	Ghsr	growth hormone secretagogue receptor	ENSMUSG00000051136	MP:0003968	abnormal growth hormone level
MGI:2441906	Ghsr	growth hormone secretagogue receptor	ENSMUSG00000051136	MP:0004701	decreased circulating insulin-like growth factor I level
MGI:2441906	Ghsr	growth hormone secretagogue receptor	ENSMUSG00000051136	MP:0005449	abnormal food intake
MGI:2441906	Ghsr	growth hormone secretagogue receptor	ENSMUSG00000051136	MP:0005450	abnormal energy expenditure
MGI:2441906	Ghsr	growth hormone secretagogue receptor	ENSMUSG00000051136	MP:0005560	decreased circulating glucose level
MGI:2441906	Ghsr	growth hormone secretagogue receptor	ENSMUSG00000051136	MP:0005659	decreased susceptibility to diet-induced obesity
MGI:2441906	Ghsr	growth hormone secretagogue receptor	ENSMUSG00000051136	MP:0008872	abnormal physiological response to xenobiotic
MGI:2441906	Ghsr	growth hormone secretagogue receptor	ENSMUSG00000051136	MP:0010025	decreased total body fat amount
MGI:2441906	Ghsr	growth hormone secretagogue receptor	ENSMUSG00000051136	MP:0010379	decreased respiratory quotient
MGI:2441906	Ghsr	growth hormone secretagogue receptor	ENSMUSG00000051136	MP:0011940	decreased food intake
MGI:2652818	Dcdc2a	doublecortin domain containing 2a	ENSMUSG00000035910	MP:0001363	increased anxiety-related response
MGI:2652818	Dcdc2a	doublecortin domain containing 2a	ENSMUSG00000035910	MP:0001463	abnormal spatial learning
MGI:2652818	Dcdc2a	doublecortin domain containing 2a	ENSMUSG00000035910	MP:0002800	abnormal short term object recognition memory
MGI:2652818	Dcdc2a	doublecortin domain containing 2a	ENSMUSG00000035910	MP:0008428	abnormal spatial working memory
MGI:1919144	Pla2g4e	phospholipase A2, group IVE	ENSMUSG00000050211	MP:0000195	decreased circulating calcium level
MGI:1919144	Pla2g4e	phospholipase A2, group IVE	ENSMUSG00000050211	MP:0001510	abnormal coat appearance
MGI:1919144	Pla2g4e	phospholipase A2, group IVE	ENSMUSG00000050211	MP:0002966	decreased circulating alkaline phosphatase level
MGI:1919144	Pla2g4e	phospholipase A2, group IVE	ENSMUSG00000050211	MP:0005567	decreased circulating total protein level
MGI:1919144	Pla2g4e	phospholipase A2, group IVE	ENSMUSG00000050211	MP:0010052	increased grip strength
MGI:1919144	Pla2g4e	phospholipase A2, group IVE	ENSMUSG00000050211	MP:0010053	decreased grip strength
MGI:1918021	Gpr173	G-protein coupled receptor 173	ENSMUSG00000056679	MP:0000063	decreased bone mineral density
MGI:1918021	Gpr173	G-protein coupled receptor 173	ENSMUSG00000056679	MP:0001258	decreased body length
MGI:1918021	Gpr173	G-protein coupled receptor 173	ENSMUSG00000056679	MP:0001510	abnormal coat appearance
MGI:1918021	Gpr173	G-protein coupled receptor 173	ENSMUSG00000056679	MP:0003961	decreased lean body mass
MGI:1918021	Gpr173	G-protein coupled receptor 173	ENSMUSG00000056679	MP:0004924	abnormal behavior
MGI:1918021	Gpr173	G-protein coupled receptor 173	ENSMUSG00000056679	MP:0011239	abnormal skin coloration
MGI:88180	Bmp4	bone morphogenetic protein 4	ENSMUSG00000021835	MP:0000026	abnormal inner ear morphology
MGI:88180	Bmp4	bone morphogenetic protein 4	ENSMUSG00000021835	MP:0000036	absent semicircular canals
MGI:88180	Bmp4	bone morphogenetic protein 4	ENSMUSG00000021835	MP:0000037	abnormal lateral semicircular canal morphology
MGI:88180	Bmp4	bone morphogenetic protein 4	ENSMUSG00000021835	MP:0000042	abnormal organ of Corti morphology
MGI:88180	Bmp4	bone morphogenetic protein 4	ENSMUSG00000021835	MP:0000069	kyphoscoliosis
MGI:88180	Bmp4	bone morphogenetic protein 4	ENSMUSG00000021835	MP:0000085	large anterior fontanelle
MGI:88180	Bmp4	bone morphogenetic protein 4	ENSMUSG00000021835	MP:0000103	nasal bone hypoplasia
MGI:88180	Bmp4	bone morphogenetic protein 4	ENSMUSG00000021835	MP:0000111	cleft palate
MGI:88180	Bmp4	bone morphogenetic protein 4	ENSMUSG00000021835	MP:0000130	abnormal trabecular bone morphology
MGI:88180	Bmp4	bone morphogenetic protein 4	ENSMUSG00000021835	MP:0000160	kyphosis
MGI:88180	Bmp4	bone morphogenetic protein 4	ENSMUSG00000021835	MP:0000161	scoliosis
MGI:88180	Bmp4	bone morphogenetic protein 4	ENSMUSG00000021835	MP:0000260	abnormal angiogenesis
MGI:88180	Bmp4	bone morphogenetic protein 4	ENSMUSG00000021835	MP:0000266	abnormal heart morphology
MGI:88180	Bmp4	bone morphogenetic protein 4	ENSMUSG00000021835	MP:0000267	abnormal heart development
MGI:88180	Bmp4	bone morphogenetic protein 4	ENSMUSG00000021835	MP:0000269	abnormal heart looping
MGI:88180	Bmp4	bone morphogenetic protein 4	ENSMUSG00000021835	MP:0000276	heart right ventricle hypertrophy
MGI:88180	Bmp4	bone morphogenetic protein 4	ENSMUSG00000021835	MP:0000284	double outlet right ventricle
MGI:88180	Bmp4	bone morphogenetic protein 4	ENSMUSG00000021835	MP:0000297	abnormal atrioventricular cushion morphology
MGI:88180	Bmp4	bone morphogenetic protein 4	ENSMUSG00000021835	MP:0000443	abnormal snout morphology
MGI:88180	Bmp4	bone morphogenetic protein 4	ENSMUSG00000021835	MP:0000445	short snout
MGI:88180	Bmp4	bone morphogenetic protein 4	ENSMUSG00000021835	MP:0000454	abnormal jaw morphology
MGI:88180	Bmp4	bone morphogenetic protein 4	ENSMUSG00000021835	MP:0000457	maxilla hypoplasia
MGI:88180	Bmp4	bone morphogenetic protein 4	ENSMUSG00000021835	MP:0000458	abnormal mandible morphology
MGI:88180	Bmp4	bone morphogenetic protein 4	ENSMUSG00000021835	MP:0000460	mandible hypoplasia
MGI:88180	Bmp4	bone morphogenetic protein 4	ENSMUSG00000021835	MP:0000474	abnormal foregut morphology
MGI:88180	Bmp4	bone morphogenetic protein 4	ENSMUSG00000021835	MP:0000484	abnormal pulmonary artery morphology
MGI:88180	Bmp4	bone morphogenetic protein 4	ENSMUSG00000021835	MP:0000516	abnormal renal/urinary system morphology
MGI:88180	Bmp4	bone morphogenetic protein 4	ENSMUSG00000021835	MP:0000519	hydronephrosis
MGI:88180	Bmp4	bone morphogenetic protein 4	ENSMUSG00000021835	MP:0000527	abnormal kidney development
MGI:88180	Bmp4	bone morphogenetic protein 4	ENSMUSG00000021835	MP:0000534	abnormal ureter morphology
MGI:88180	Bmp4	bone morphogenetic protein 4	ENSMUSG00000021835	MP:0000536	hydroureter
MGI:88180	Bmp4	bone morphogenetic protein 4	ENSMUSG00000021835	MP:0000550	abnormal forelimb morphology
MGI:88180	Bmp4	bone morphogenetic protein 4	ENSMUSG00000021835	MP:0000562	polydactyly
MGI:88180	Bmp4	bone morphogenetic protein 4	ENSMUSG00000021835	MP:0000597	delayed hepatic development
MGI:88180	Bmp4	bone morphogenetic protein 4	ENSMUSG00000021835	MP:0000968	abnormal sensory neuron innervation pattern
MGI:88180	Bmp4	bone morphogenetic protein 4	ENSMUSG00000021835	MP:0001145	abnormal male reproductive system morphology
MGI:88180	Bmp4	bone morphogenetic protein 4	ENSMUSG00000021835	MP:0001147	small testis
MGI:88180	Bmp4	bone morphogenetic protein 4	ENSMUSG00000021835	MP:0001154	seminiferous tubule degeneration
MGI:88180	Bmp4	bone morphogenetic protein 4	ENSMUSG00000021835	MP:0001163	abnormal prostate gland anterior lobe morphology
MGI:88180	Bmp4	bone morphogenetic protein 4	ENSMUSG00000021835	MP:0001175	abnormal lung morphology
MGI:88180	Bmp4	bone morphogenetic protein 4	ENSMUSG00000021835	MP:0001262	decreased body weight
MGI:88180	Bmp4	bone morphogenetic protein 4	ENSMUSG00000021835	MP:0001286	abnormal eye development
MGI:88180	Bmp4	bone morphogenetic protein 4	ENSMUSG00000021835	MP:0001288	abnormal lens induction
MGI:88180	Bmp4	bone morphogenetic protein 4	ENSMUSG00000021835	MP:0001289	persistence of hyaloid vascular system
MGI:88180	Bmp4	bone morphogenetic protein 4	ENSMUSG00000021835	MP:0001293	anophthalmia
MGI:88180	Bmp4	bone morphogenetic protein 4	ENSMUSG00000021835	MP:0001297	microphthalmia
MGI:88180	Bmp4	bone morphogenetic protein 4	ENSMUSG00000021835	MP:0001302	eyelids open at birth
MGI:88180	Bmp4	bone morphogenetic protein 4	ENSMUSG00000021835	MP:0001304	cataract
MGI:88180	Bmp4	bone morphogenetic protein 4	ENSMUSG00000021835	MP:0001312	abnormal cornea morphology
MGI:88180	Bmp4	bone morphogenetic protein 4	ENSMUSG00000021835	MP:0001314	corneal opacity
MGI:88180	Bmp4	bone morphogenetic protein 4	ENSMUSG00000021835	MP:0001319	irregularly shaped pupil
MGI:88180	Bmp4	bone morphogenetic protein 4	ENSMUSG00000021835	MP:0001322	abnormal iris morphology
MGI:88180	Bmp4	bone morphogenetic protein 4	ENSMUSG00000021835	MP:0001325	abnormal retina morphology
MGI:88180	Bmp4	bone morphogenetic protein 4	ENSMUSG00000021835	MP:0001330	abnormal optic nerve morphology
MGI:88180	Bmp4	bone morphogenetic protein 4	ENSMUSG00000021835	MP:0001333	absent optic nerve
MGI:88180	Bmp4	bone morphogenetic protein 4	ENSMUSG00000021835	MP:0001394	circling
MGI:88180	Bmp4	bone morphogenetic protein 4	ENSMUSG00000021835	MP:0001406	abnormal gait
MGI:88180	Bmp4	bone morphogenetic protein 4	ENSMUSG00000021835	MP:0001513	limb grasping
MGI:88180	Bmp4	bone morphogenetic protein 4	ENSMUSG00000021835	MP:0001672	abnormal embryo development
MGI:88180	Bmp4	bone morphogenetic protein 4	ENSMUSG00000021835	MP:0001680	abnormal mesoderm development
MGI:88180	Bmp4	bone morphogenetic protein 4	ENSMUSG00000021835	MP:0001693	failure of primitive streak formation
MGI:88180	Bmp4	bone morphogenetic protein 4	ENSMUSG00000021835	MP:0001697	abnormal embryo size
MGI:88180	Bmp4	bone morphogenetic protein 4	ENSMUSG00000021835	MP:0001700	abnormal embryo turning
MGI:88180	Bmp4	bone morphogenetic protein 4	ENSMUSG00000021835	MP:0001718	abnormal visceral yolk sac morphology
MGI:88180	Bmp4	bone morphogenetic protein 4	ENSMUSG00000021835	MP:0001721	absent visceral yolk sac blood islands
MGI:88180	Bmp4	bone morphogenetic protein 4	ENSMUSG00000021835	MP:0001726	abnormal allantois morphology
MGI:88180	Bmp4	bone morphogenetic protein 4	ENSMUSG00000021835	MP:0001923	reduced female fertility
MGI:88180	Bmp4	bone morphogenetic protein 4	ENSMUSG00000021835	MP:0001935	decreased litter size
MGI:88180	Bmp4	bone morphogenetic protein 4	ENSMUSG00000021835	MP:0002066	abnormal motor capabilities/coordination/movement
MGI:88180	Bmp4	bone morphogenetic protein 4	ENSMUSG00000021835	MP:0002081	perinatal lethality
MGI:88180	Bmp4	bone morphogenetic protein 4	ENSMUSG00000021835	MP:0002082	postnatal lethality
MGI:88180	Bmp4	bone morphogenetic protein 4	ENSMUSG00000021835	MP:0002092	abnormal eye morphology
MGI:88180	Bmp4	bone morphogenetic protein 4	ENSMUSG00000021835	MP:0002108	abnormal muscle morphology
MGI:88180	Bmp4	bone morphogenetic protein 4	ENSMUSG00000021835	MP:0002111	abnormal tail morphology
MGI:88180	Bmp4	bone morphogenetic protein 4	ENSMUSG00000021835	MP:0002133	abnormal respiratory system physiology
MGI:88180	Bmp4	bone morphogenetic protein 4	ENSMUSG00000021835	MP:0002161	abnormal fertility/fecundity
MGI:88180	Bmp4	bone morphogenetic protein 4	ENSMUSG00000021835	MP:0002187	abnormal fibula morphology
MGI:88180	Bmp4	bone morphogenetic protein 4	ENSMUSG00000021835	MP:0002191	abnormal artery morphology
MGI:88180	Bmp4	bone morphogenetic protein 4	ENSMUSG00000021835	MP:0002192	hydrops fetalis
MGI:88180	Bmp4	bone morphogenetic protein 4	ENSMUSG00000021835	MP:0002216	abnormal seminiferous tubule morphology
MGI:88180	Bmp4	bone morphogenetic protein 4	ENSMUSG00000021835	MP:0002428	abnormal semicircular canal morphology
MGI:88180	Bmp4	bone morphogenetic protein 4	ENSMUSG00000021835	MP:0002546	mydriasis
MGI:88180	Bmp4	bone morphogenetic protein 4	ENSMUSG00000021835	MP:0002633	persistent truncus arteriosis
MGI:88180	Bmp4	bone morphogenetic protein 4	ENSMUSG00000021835	MP:0002672	abnormal pharyngeal arch artery morphology
MGI:88180	Bmp4	bone morphogenetic protein 4	ENSMUSG00000021835	MP:0002697	abnormal eye size
MGI:88180	Bmp4	bone morphogenetic protein 4	ENSMUSG00000021835	MP:0002699	abnormal vitreous body morphology
MGI:88180	Bmp4	bone morphogenetic protein 4	ENSMUSG00000021835	MP:0002700	opacity of vitreous body
MGI:88180	Bmp4	bone morphogenetic protein 4	ENSMUSG00000021835	MP:0002746	abnormal semilunar valve morphology
MGI:88180	Bmp4	bone morphogenetic protein 4	ENSMUSG00000021835	MP:0002836	abnormal chorion morphology
MGI:88180	Bmp4	bone morphogenetic protein 4	ENSMUSG00000021835	MP:0002871	albuminuria
MGI:88180	Bmp4	bone morphogenetic protein 4	ENSMUSG00000021835	MP:0002875	decreased erythrocyte cell number
MGI:88180	Bmp4	bone morphogenetic protein 4	ENSMUSG00000021835	MP:0002989	small kidney
MGI:88180	Bmp4	bone morphogenetic protein 4	ENSMUSG00000021835	MP:0003052	omphalocele
MGI:88180	Bmp4	bone morphogenetic protein 4	ENSMUSG00000021835	MP:0003068	enlarged kidney
MGI:88180	Bmp4	bone morphogenetic protein 4	ENSMUSG00000021835	MP:0003087	absent allantois
MGI:88180	Bmp4	bone morphogenetic protein 4	ENSMUSG00000021835	MP:0003099	retinal detachment
MGI:88180	Bmp4	bone morphogenetic protein 4	ENSMUSG00000021835	MP:0003126	abnormal external female genitalia morphology
MGI:88180	Bmp4	bone morphogenetic protein 4	ENSMUSG00000021835	MP:0003161	absent lateral semicircular canal
MGI:88180	Bmp4	bone morphogenetic protein 4	ENSMUSG00000021835	MP:0003162	decreased lateral semicircular canal size
MGI:88180	Bmp4	bone morphogenetic protein 4	ENSMUSG00000021835	MP:0003169	abnormal scala media morphology
MGI:88180	Bmp4	bone morphogenetic protein 4	ENSMUSG00000021835	MP:0003232	abnormal forebrain development
MGI:88180	Bmp4	bone morphogenetic protein 4	ENSMUSG00000021835	MP:0003345	decreased rib number
MGI:88180	Bmp4	bone morphogenetic protein 4	ENSMUSG00000021835	MP:0003445	sirenomelia
MGI:88180	Bmp4	bone morphogenetic protein 4	ENSMUSG00000021835	MP:0003446	renal hypoplasia
MGI:88180	Bmp4	bone morphogenetic protein 4	ENSMUSG00000021835	MP:0003584	bifid ureter
MGI:88180	Bmp4	bone morphogenetic protein 4	ENSMUSG00000021835	MP:0003586	dilated ureter
MGI:88180	Bmp4	bone morphogenetic protein 4	ENSMUSG00000021835	MP:0003604	single kidney
MGI:88180	Bmp4	bone morphogenetic protein 4	ENSMUSG00000021835	MP:0003648	abnormal radial glial cell morphology
MGI:88180	Bmp4	bone morphogenetic protein 4	ENSMUSG00000021835	MP:0003672	abnormal ureter development
MGI:88180	Bmp4	bone morphogenetic protein 4	ENSMUSG00000021835	MP:0003675	kidney cysts
MGI:88180	Bmp4	bone morphogenetic protein 4	ENSMUSG00000021835	MP:0003720	abnormal neural tube closure
MGI:88180	Bmp4	bone morphogenetic protein 4	ENSMUSG00000021835	MP:0003728	abnormal retinal photoreceptor layer morphology
MGI:88180	Bmp4	bone morphogenetic protein 4	ENSMUSG00000021835	MP:0003827	abnormal Wolffian duct morphology
MGI:88180	Bmp4	bone morphogenetic protein 4	ENSMUSG00000021835	MP:0003864	abnormal midbrain development
MGI:88180	Bmp4	bone morphogenetic protein 4	ENSMUSG00000021835	MP:0003938	abnormal ear development
MGI:88180	Bmp4	bone morphogenetic protein 4	ENSMUSG00000021835	MP:0003984	embryonic growth retardation
MGI:88180	Bmp4	bone morphogenetic protein 4	ENSMUSG00000021835	MP:0004003	abnormal vascular endothelial cell physiology
MGI:88180	Bmp4	bone morphogenetic protein 4	ENSMUSG00000021835	MP:0004017	duplex kidney
MGI:88180	Bmp4	bone morphogenetic protein 4	ENSMUSG00000021835	MP:0004066	abnormal primitive node morphology
MGI:88180	Bmp4	bone morphogenetic protein 4	ENSMUSG00000021835	MP:0004087	abnormal muscle fiber morphology
MGI:88180	Bmp4	bone morphogenetic protein 4	ENSMUSG00000021835	MP:0004157	interrupted aortic arch
MGI:88180	Bmp4	bone morphogenetic protein 4	ENSMUSG00000021835	MP:0004221	abnormal iridocorneal angle
MGI:88180	Bmp4	bone morphogenetic protein 4	ENSMUSG00000021835	MP:0004223	hypoplastic trabecular meshwork
MGI:88180	Bmp4	bone morphogenetic protein 4	ENSMUSG00000021835	MP:0004224	absent trabecular meshwork
MGI:88180	Bmp4	bone morphogenetic protein 4	ENSMUSG00000021835	MP:0004226	absent Schlemm's canal
MGI:88180	Bmp4	bone morphogenetic protein 4	ENSMUSG00000021835	MP:0004282	retrognathia
MGI:88180	Bmp4	bone morphogenetic protein 4	ENSMUSG00000021835	MP:0004380	short frontal bone
MGI:88180	Bmp4	bone morphogenetic protein 4	ENSMUSG00000021835	MP:0004384	small interparietal bone
MGI:88180	Bmp4	bone morphogenetic protein 4	ENSMUSG00000021835	MP:0004471	short nasal bone
MGI:88180	Bmp4	bone morphogenetic protein 4	ENSMUSG00000021835	MP:0004517	decreased vestibular hair cell stereocilia number
MGI:88180	Bmp4	bone morphogenetic protein 4	ENSMUSG00000021835	MP:0004559	small allantois
MGI:88180	Bmp4	bone morphogenetic protein 4	ENSMUSG00000021835	MP:0004601	abnormal vertebral spinous process morphology
MGI:88180	Bmp4	bone morphogenetic protein 4	ENSMUSG00000021835	MP:0004620	cervical vertebral fusion
MGI:88180	Bmp4	bone morphogenetic protein 4	ENSMUSG00000021835	MP:0004623	thoracic vertebral fusion
MGI:88180	Bmp4	bone morphogenetic protein 4	ENSMUSG00000021835	MP:0004672	short ribs
MGI:88180	Bmp4	bone morphogenetic protein 4	ENSMUSG00000021835	MP:0004678	split xiphoid process
MGI:88180	Bmp4	bone morphogenetic protein 4	ENSMUSG00000021835	MP:0004869	frontal bone hypoplasia
MGI:88180	Bmp4	bone morphogenetic protein 4	ENSMUSG00000021835	MP:0004911	absent mandibular condyloid process
MGI:88180	Bmp4	bone morphogenetic protein 4	ENSMUSG00000021835	MP:0004912	absent mandibular coronoid process
MGI:88180	Bmp4	bone morphogenetic protein 4	ENSMUSG00000021835	MP:0004913	absent mandibular angle
MGI:88180	Bmp4	bone morphogenetic protein 4	ENSMUSG00000021835	MP:0004970	kidney atrophy
MGI:88180	Bmp4	bone morphogenetic protein 4	ENSMUSG00000021835	MP:0005176	eyelids fail to open
MGI:88180	Bmp4	bone morphogenetic protein 4	ENSMUSG00000021835	MP:0005193	abnormal anterior eye segment morphology
MGI:88180	Bmp4	bone morphogenetic protein 4	ENSMUSG00000021835	MP:0005195	abnormal posterior eye segment morphology
MGI:88180	Bmp4	bone morphogenetic protein 4	ENSMUSG00000021835	MP:0005204	abnormal canal of Schlemm morphology
MGI:88180	Bmp4	bone morphogenetic protein 4	ENSMUSG00000021835	MP:0005221	abnormal rostral-caudal axis patterning
MGI:88180	Bmp4	bone morphogenetic protein 4	ENSMUSG00000021835	MP:0005258	ocular hypertension
MGI:88180	Bmp4	bone morphogenetic protein 4	ENSMUSG00000021835	MP:0005264	glomerulosclerosis
MGI:88180	Bmp4	bone morphogenetic protein 4	ENSMUSG00000021835	MP:0005312	pericardial effusion
MGI:88180	Bmp4	bone morphogenetic protein 4	ENSMUSG00000021835	MP:0005325	abnormal renal glomerulus morphology
MGI:88180	Bmp4	bone morphogenetic protein 4	ENSMUSG00000021835	MP:0005543	decreased cornea thickness
MGI:88180	Bmp4	bone morphogenetic protein 4	ENSMUSG00000021835	MP:0005551	abnormal eye electrophysiology
MGI:88180	Bmp4	bone morphogenetic protein 4	ENSMUSG00000021835	MP:0005559	increased circulating glucose level
MGI:88180	Bmp4	bone morphogenetic protein 4	ENSMUSG00000021835	MP:0005579	absent outer ear
MGI:88180	Bmp4	bone morphogenetic protein 4	ENSMUSG00000021835	MP:0005592	abnormal vascular smooth muscle morphology
MGI:88180	Bmp4	bone morphogenetic protein 4	ENSMUSG00000021835	MP:0006011	abnormal endolymphatic duct morphology
MGI:88180	Bmp4	bone morphogenetic protein 4	ENSMUSG00000021835	MP:0006089	abnormal vestibular saccule morphology
MGI:88180	Bmp4	bone morphogenetic protein 4	ENSMUSG00000021835	MP:0006090	abnormal utricle morphology
MGI:88180	Bmp4	bone morphogenetic protein 4	ENSMUSG00000021835	MP:0006108	abnormal hindbrain development
MGI:88180	Bmp4	bone morphogenetic protein 4	ENSMUSG00000021835	MP:0006126	abnormal cardiac outflow tract development
MGI:88180	Bmp4	bone morphogenetic protein 4	ENSMUSG00000021835	MP:0006226	iris hypoplasia
MGI:88180	Bmp4	bone morphogenetic protein 4	ENSMUSG00000021835	MP:0006241	abnormal placement of pupils
MGI:88180	Bmp4	bone morphogenetic protein 4	ENSMUSG00000021835	MP:0006250	abnormal line of Schwalbe morphology
MGI:88180	Bmp4	bone morphogenetic protein 4	ENSMUSG00000021835	MP:0006279	abnormal limb development
MGI:88180	Bmp4	bone morphogenetic protein 4	ENSMUSG00000021835	MP:0006323	abnormal extraembryonic mesoderm development
MGI:88180	Bmp4	bone morphogenetic protein 4	ENSMUSG00000021835	MP:0006325	impaired hearing
MGI:88180	Bmp4	bone morphogenetic protein 4	ENSMUSG00000021835	MP:0006377	abnormal vestibulocollic reflex
MGI:88180	Bmp4	bone morphogenetic protein 4	ENSMUSG00000021835	MP:0008259	abnormal optic disk morphology
MGI:88180	Bmp4	bone morphogenetic protein 4	ENSMUSG00000021835	MP:0008392	decreased primordial germ cell number
MGI:88180	Bmp4	bone morphogenetic protein 4	ENSMUSG00000021835	MP:0008393	absent primordial germ cells
MGI:88180	Bmp4	bone morphogenetic protein 4	ENSMUSG00000021835	MP:0008488	abnormal semicircular canal ampulla morphology
MGI:88180	Bmp4	bone morphogenetic protein 4	ENSMUSG00000021835	MP:0008507	thin retinal ganglion layer
MGI:88180	Bmp4	bone morphogenetic protein 4	ENSMUSG00000021835	MP:0008511	thin retinal inner nuclear layer
MGI:88180	Bmp4	bone morphogenetic protein 4	ENSMUSG00000021835	MP:0008528	polycystic kidney
MGI:88180	Bmp4	bone morphogenetic protein 4	ENSMUSG00000021835	MP:0009052	anal stenosis
MGI:88180	Bmp4	bone morphogenetic protein 4	ENSMUSG00000021835	MP:0009203	external male genitalia hypoplasia
MGI:88180	Bmp4	bone morphogenetic protein 4	ENSMUSG00000021835	MP:0009252	absent urinary bladder
MGI:88180	Bmp4	bone morphogenetic protein 4	ENSMUSG00000021835	MP:0009274	buphthalmos
MGI:88180	Bmp4	bone morphogenetic protein 4	ENSMUSG00000021835	MP:0009655	abnormal secondary palate development
MGI:88180	Bmp4	bone morphogenetic protein 4	ENSMUSG00000021835	MP:0009743	preaxial polydactyly
MGI:88180	Bmp4	bone morphogenetic protein 4	ENSMUSG00000021835	MP:0009808	decreased oligodendrocyte number
MGI:88180	Bmp4	bone morphogenetic protein 4	ENSMUSG00000021835	MP:0009883	palatal shelf hypoplasia
MGI:88180	Bmp4	bone morphogenetic protein 4	ENSMUSG00000021835	MP:0009884	palatal shelf fusion with tongue or mandible
MGI:88180	Bmp4	bone morphogenetic protein 4	ENSMUSG00000021835	MP:0009888	palatal shelves fail to meet at midline
MGI:88180	Bmp4	bone morphogenetic protein 4	ENSMUSG00000021835	MP:0010098	abnormal retinal blood vessel pattern
MGI:88180	Bmp4	bone morphogenetic protein 4	ENSMUSG00000021835	MP:0010117	abnormal lateral plate mesoderm morphology
MGI:88180	Bmp4	bone morphogenetic protein 4	ENSMUSG00000021835	MP:0010252	anterior subcapsular cataracts
MGI:88180	Bmp4	bone morphogenetic protein 4	ENSMUSG00000021835	MP:0010256	anterior cortical cataracts
MGI:88180	Bmp4	bone morphogenetic protein 4	ENSMUSG00000021835	MP:0010403	atrial septal defect
MGI:88180	Bmp4	bone morphogenetic protein 4	ENSMUSG00000021835	MP:0010404	ostium primum atrial septal defect
MGI:88180	Bmp4	bone morphogenetic protein 4	ENSMUSG00000021835	MP:0010413	complete atrioventricular septal defect
MGI:88180	Bmp4	bone morphogenetic protein 4	ENSMUSG00000021835	MP:0010414	partial atrioventricular septal defect
MGI:88180	Bmp4	bone morphogenetic protein 4	ENSMUSG00000021835	MP:0010418	perimembraneous ventricular septal defect
MGI:88180	Bmp4	bone morphogenetic protein 4	ENSMUSG00000021835	MP:0010426	abnormal heart and great artery attachment
MGI:88180	Bmp4	bone morphogenetic protein 4	ENSMUSG00000021835	MP:0010454	abnormal truncus arteriosus septation
MGI:88180	Bmp4	bone morphogenetic protein 4	ENSMUSG00000021835	MP:0010455	aortopulmonary window
MGI:88180	Bmp4	bone morphogenetic protein 4	ENSMUSG00000021835	MP:0010464	abnormal aortic arch and aortic arch branch attachment
MGI:88180	Bmp4	bone morphogenetic protein 4	ENSMUSG00000021835	MP:0010585	abnormal conotruncal ridge morphology
MGI:88180	Bmp4	bone morphogenetic protein 4	ENSMUSG00000021835	MP:0010587	conotruncal ridge hypoplasia
MGI:88180	Bmp4	bone morphogenetic protein 4	ENSMUSG00000021835	MP:0010607	common atrioventricular valve
MGI:88180	Bmp4	bone morphogenetic protein 4	ENSMUSG00000021835	MP:0010755	abnormal heart right ventricle pressure
MGI:88180	Bmp4	bone morphogenetic protein 4	ENSMUSG00000021835	MP:0010980	ectopic ureteric bud
MGI:88180	Bmp4	bone morphogenetic protein 4	ENSMUSG00000021835	MP:0010982	abnormal ureteric bud elongation
MGI:88180	Bmp4	bone morphogenetic protein 4	ENSMUSG00000021835	MP:0010984	abnormal metanephric mesenchyme morphology
MGI:88180	Bmp4	bone morphogenetic protein 4	ENSMUSG00000021835	MP:0010985	abnormal kidney mesenchyme morphology
MGI:88180	Bmp4	bone morphogenetic protein 4	ENSMUSG00000021835	MP:0011085	postnatal lethality, complete penetrance
MGI:88180	Bmp4	bone morphogenetic protein 4	ENSMUSG00000021835	MP:0011086	postnatal lethality, incomplete penetrance
MGI:88180	Bmp4	bone morphogenetic protein 4	ENSMUSG00000021835	MP:0011089	perinatal lethality, complete penetrance
MGI:88180	Bmp4	bone morphogenetic protein 4	ENSMUSG00000021835	MP:0011090	perinatal lethality, incomplete penetrance
MGI:88180	Bmp4	bone morphogenetic protein 4	ENSMUSG00000021835	MP:0011091	prenatal lethality, complete penetrance
MGI:88180	Bmp4	bone morphogenetic protein 4	ENSMUSG00000021835	MP:0011092	embryonic lethality, complete penetrance
MGI:88180	Bmp4	bone morphogenetic protein 4	ENSMUSG00000021835	MP:0011096	embryonic lethality between implantation and somite formation, complete penetrance
MGI:88180	Bmp4	bone morphogenetic protein 4	ENSMUSG00000021835	MP:0011098	embryonic lethality during organogenesis, complete penetrance
MGI:88180	Bmp4	bone morphogenetic protein 4	ENSMUSG00000021835	MP:0011100	preweaning lethality, complete penetrance
MGI:88180	Bmp4	bone morphogenetic protein 4	ENSMUSG00000021835	MP:0011101	prenatal lethality, incomplete penetrance
MGI:88180	Bmp4	bone morphogenetic protein 4	ENSMUSG00000021835	MP:0011108	embryonic lethality during organogenesis, incomplete penetrance
MGI:88180	Bmp4	bone morphogenetic protein 4	ENSMUSG00000021835	MP:0011109	lethality throughout fetal growth and development, incomplete penetrance
MGI:88180	Bmp4	bone morphogenetic protein 4	ENSMUSG00000021835	MP:0011199	abnormal amniotic cavity morphology
MGI:88180	Bmp4	bone morphogenetic protein 4	ENSMUSG00000021835	MP:0011210	abnormal temporomandibular joint morphology
MGI:88180	Bmp4	bone morphogenetic protein 4	ENSMUSG00000021835	MP:0011260	abnormal head mesenchyme morphology
MGI:88180	Bmp4	bone morphogenetic protein 4	ENSMUSG00000021835	MP:0011264	abnormal cardiac mesenchyme morphology
MGI:88180	Bmp4	bone morphogenetic protein 4	ENSMUSG00000021835	MP:0011305	dilated kidney calyx
MGI:88180	Bmp4	bone morphogenetic protein 4	ENSMUSG00000021835	MP:0011334	abnormal nephrogenic zone morphology
MGI:88180	Bmp4	bone morphogenetic protein 4	ENSMUSG00000021835	MP:0011386	increased metanephric mesenchyme apoptosis
MGI:88180	Bmp4	bone morphogenetic protein 4	ENSMUSG00000021835	MP:0011426	abnormal ureter smooth muscle morphology
MGI:88180	Bmp4	bone morphogenetic protein 4	ENSMUSG00000021835	MP:0011481	anterior iris synechia
MGI:88180	Bmp4	bone morphogenetic protein 4	ENSMUSG00000021835	MP:0011486	ectopic ureter
MGI:88180	Bmp4	bone morphogenetic protein 4	ENSMUSG00000021835	MP:0011488	abnormal ureterovesical junction morphology
MGI:88180	Bmp4	bone morphogenetic protein 4	ENSMUSG00000021835	MP:0011710	enhanced osteoblast differentiation
MGI:88180	Bmp4	bone morphogenetic protein 4	ENSMUSG00000021835	MP:0011711	impaired osteoblast differentiation
MGI:88180	Bmp4	bone morphogenetic protein 4	ENSMUSG00000021835	MP:0011759	absent Rathke's pouch
MGI:88180	Bmp4	bone morphogenetic protein 4	ENSMUSG00000021835	MP:0011783	abnormal ureteral orifice morphology
MGI:88180	Bmp4	bone morphogenetic protein 4	ENSMUSG00000021835	MP:0011851	abnormal embryonic cloaca development
MGI:88180	Bmp4	bone morphogenetic protein 4	ENSMUSG00000021835	MP:0011967	increased or absent threshold for auditory brainstem response
MGI:88180	Bmp4	bone morphogenetic protein 4	ENSMUSG00000021835	MP:0012065	increased astrocyte number
MGI:88180	Bmp4	bone morphogenetic protein 4	ENSMUSG00000021835	MP:0012235	abnormal liver bud morphology
MGI:88180	Bmp4	bone morphogenetic protein 4	ENSMUSG00000021835	MP:0012740	abnormal posterior primitive streak morphology
MGI:88180	Bmp4	bone morphogenetic protein 4	ENSMUSG00000021835	MP:0013167	abnormal hindlimb bud morphology
MGI:88180	Bmp4	bone morphogenetic protein 4	ENSMUSG00000021835	MP:0013283	failure of ventral body wall closure
MGI:88180	Bmp4	bone morphogenetic protein 4	ENSMUSG00000021835	MP:0013293	embryonic lethality prior to tooth bud stage
MGI:88180	Bmp4	bone morphogenetic protein 4	ENSMUSG00000021835	MP:0014167	ectopic bone
MGI:88180	Bmp4	bone morphogenetic protein 4	ENSMUSG00000021835	MP:0020516	abnormal visceral yolk sac mesenchyme morphology
MGI:88180	Bmp4	bone morphogenetic protein 4	ENSMUSG00000021835	MP:0030085	syngnathia
MGI:88180	Bmp4	bone morphogenetic protein 4	ENSMUSG00000021835	MP:0030268	agnathia
MGI:88180	Bmp4	bone morphogenetic protein 4	ENSMUSG00000021835	MP:0030313	abnormal face development
MGI:97231	Muc1	mucin 1, transmembrane	ENSMUSG00000042784	MP:0000505	decreased digestive secretion
MGI:97231	Muc1	mucin 1, transmembrane	ENSMUSG00000042784	MP:0002169	no abnormal phenotype detected
MGI:97231	Muc1	mucin 1, transmembrane	ENSMUSG00000042784	MP:0002647	decreased intestinal cholesterol absorption
MGI:97231	Muc1	mucin 1, transmembrane	ENSMUSG00000042784	MP:0002830	gallstones
MGI:97231	Muc1	mucin 1, transmembrane	ENSMUSG00000042784	MP:0003447	decreased tumor growth/size
MGI:97231	Muc1	mucin 1, transmembrane	ENSMUSG00000042784	MP:0005085	abnormal gallbladder physiology
MGI:97231	Muc1	mucin 1, transmembrane	ENSMUSG00000042784	MP:0005342	abnormal intestinal lipid absorption
MGI:1352744	Dtx1	deltex 1, E3 ubiquitin ligase	ENSMUSG00000029603	MP:0000693	spleen hyperplasia
MGI:1352744	Dtx1	deltex 1, E3 ubiquitin ligase	ENSMUSG00000029603	MP:0001402	hypoactivity
MGI:1352744	Dtx1	deltex 1, E3 ubiquitin ligase	ENSMUSG00000029603	MP:0001828	abnormal T cell activation
MGI:1352744	Dtx1	deltex 1, E3 ubiquitin ligase	ENSMUSG00000029603	MP:0001860	liver inflammation
MGI:1352744	Dtx1	deltex 1, E3 ubiquitin ligase	ENSMUSG00000029603	MP:0001861	lung inflammation
MGI:1352744	Dtx1	deltex 1, E3 ubiquitin ligase	ENSMUSG00000029603	MP:0002169	no abnormal phenotype detected
MGI:1352744	Dtx1	deltex 1, E3 ubiquitin ligase	ENSMUSG00000029603	MP:0002619	abnormal lymphocyte morphology
MGI:1352744	Dtx1	deltex 1, E3 ubiquitin ligase	ENSMUSG00000029603	MP:0002743	glomerulonephritis
MGI:1352744	Dtx1	deltex 1, E3 ubiquitin ligase	ENSMUSG00000029603	MP:0003725	increased autoantibody level
MGI:1352744	Dtx1	deltex 1, E3 ubiquitin ligase	ENSMUSG00000029603	MP:0003850	abnormal thymocyte activation
MGI:1352744	Dtx1	deltex 1, E3 ubiquitin ligase	ENSMUSG00000029603	MP:0003945	abnormal lymphocyte physiology
MGI:1352744	Dtx1	deltex 1, E3 ubiquitin ligase	ENSMUSG00000029603	MP:0004762	increased anti-double stranded DNA antibody level
MGI:1352744	Dtx1	deltex 1, E3 ubiquitin ligase	ENSMUSG00000029603	MP:0004796	increased anti-histone antibody level
MGI:1352744	Dtx1	deltex 1, E3 ubiquitin ligase	ENSMUSG00000029603	MP:0004924	abnormal behavior
MGI:1352744	Dtx1	deltex 1, E3 ubiquitin ligase	ENSMUSG00000029603	MP:0004946	abnormal regulatory T cell physiology
MGI:1352744	Dtx1	deltex 1, E3 ubiquitin ligase	ENSMUSG00000029603	MP:0005095	decreased T cell proliferation
MGI:1352744	Dtx1	deltex 1, E3 ubiquitin ligase	ENSMUSG00000029603	MP:0005154	increased B cell proliferation
MGI:1352744	Dtx1	deltex 1, E3 ubiquitin ligase	ENSMUSG00000029603	MP:0005348	increased T cell proliferation
MGI:1352744	Dtx1	deltex 1, E3 ubiquitin ligase	ENSMUSG00000029603	MP:0008182	decreased marginal zone B cell number
MGI:1352744	Dtx1	deltex 1, E3 ubiquitin ligase	ENSMUSG00000029603	MP:0008566	increased interferon-gamma secretion
MGI:1352744	Dtx1	deltex 1, E3 ubiquitin ligase	ENSMUSG00000029603	MP:0008687	increased interleukin-2 secretion
MGI:1352744	Dtx1	deltex 1, E3 ubiquitin ligase	ENSMUSG00000029603	MP:0008688	decreased interleukin-2 secretion
MGI:1352744	Dtx1	deltex 1, E3 ubiquitin ligase	ENSMUSG00000029603	MP:0008699	increased interleukin-4 secretion
MGI:1352744	Dtx1	deltex 1, E3 ubiquitin ligase	ENSMUSG00000029603	MP:0008747	abnormal T cell anergy
MGI:1352744	Dtx1	deltex 1, E3 ubiquitin ligase	ENSMUSG00000029603	MP:0008838	decreased transforming growth factor level
MGI:1352744	Dtx1	deltex 1, E3 ubiquitin ligase	ENSMUSG00000029603	MP:0009142	decreased prepulse inhibition
MGI:1352744	Dtx1	deltex 1, E3 ubiquitin ligase	ENSMUSG00000029603	MP:0009542	decreased thymocyte apoptosis
MGI:1352744	Dtx1	deltex 1, E3 ubiquitin ligase	ENSMUSG00000029603	MP:0020519	renal glomerular immunoglobulin deposits
MGI:107755	Neurod2	neurogenic differentiation 2	ENSMUSG00000038255	MP:0000852	small cerebellum
MGI:107755	Neurod2	neurogenic differentiation 2	ENSMUSG00000038255	MP:0000951	sporadic seizures
MGI:107755	Neurod2	neurogenic differentiation 2	ENSMUSG00000038255	MP:0001262	decreased body weight
MGI:107755	Neurod2	neurogenic differentiation 2	ENSMUSG00000038255	MP:0001393	ataxia
MGI:107755	Neurod2	neurogenic differentiation 2	ENSMUSG00000038255	MP:0001394	circling
MGI:107755	Neurod2	neurogenic differentiation 2	ENSMUSG00000038255	MP:0001405	impaired coordination
MGI:107755	Neurod2	neurogenic differentiation 2	ENSMUSG00000038255	MP:0001441	increased grooming behavior
MGI:107755	Neurod2	neurogenic differentiation 2	ENSMUSG00000038255	MP:0001732	postnatal growth retardation
MGI:107755	Neurod2	neurogenic differentiation 2	ENSMUSG00000038255	MP:0002083	premature death
MGI:107755	Neurod2	neurogenic differentiation 2	ENSMUSG00000038255	MP:0002906	increased susceptibility to pharmacologically induced seizures
MGI:107755	Neurod2	neurogenic differentiation 2	ENSMUSG00000038255	MP:0003997	tonic-clonic seizures
MGI:87997	Alox15	arachidonate 15-lipoxygenase	ENSMUSG00000018924	MP:0000172	abnormal bone marrow cell number
MGI:87997	Alox15	arachidonate 15-lipoxygenase	ENSMUSG00000018924	MP:0000218	increased leukocyte cell number
MGI:87997	Alox15	arachidonate 15-lipoxygenase	ENSMUSG00000018924	MP:0000230	abnormal systemic arterial blood pressure
MGI:87997	Alox15	arachidonate 15-lipoxygenase	ENSMUSG00000018924	MP:0001102	small superior vagus ganglion
MGI:87997	Alox15	arachidonate 15-lipoxygenase	ENSMUSG00000018924	MP:0001194	dermatitis
MGI:87997	Alox15	arachidonate 15-lipoxygenase	ENSMUSG00000018924	MP:0001577	anemia
MGI:87997	Alox15	arachidonate 15-lipoxygenase	ENSMUSG00000018924	MP:0001601	abnormal myelopoiesis
MGI:87997	Alox15	arachidonate 15-lipoxygenase	ENSMUSG00000018924	MP:0001790	abnormal immune system physiology
MGI:87997	Alox15	arachidonate 15-lipoxygenase	ENSMUSG00000018924	MP:0002059	abnormal seminal vesicle morphology
MGI:87997	Alox15	arachidonate 15-lipoxygenase	ENSMUSG00000018924	MP:0002083	premature death
MGI:87997	Alox15	arachidonate 15-lipoxygenase	ENSMUSG00000018924	MP:0002339	abnormal lymph node morphology
MGI:87997	Alox15	arachidonate 15-lipoxygenase	ENSMUSG00000018924	MP:0002356	abnormal spleen red pulp morphology
MGI:87997	Alox15	arachidonate 15-lipoxygenase	ENSMUSG00000018924	MP:0002357	abnormal spleen white pulp morphology
MGI:87997	Alox15	arachidonate 15-lipoxygenase	ENSMUSG00000018924	MP:0002414	abnormal myeloblast morphology/development
MGI:87997	Alox15	arachidonate 15-lipoxygenase	ENSMUSG00000018924	MP:0002606	increased basophil cell number
MGI:87997	Alox15	arachidonate 15-lipoxygenase	ENSMUSG00000018924	MP:0002693	abnormal pancreas physiology
MGI:87997	Alox15	arachidonate 15-lipoxygenase	ENSMUSG00000018924	MP:0003058	increased insulin secretion
MGI:87997	Alox15	arachidonate 15-lipoxygenase	ENSMUSG00000018924	MP:0003186	abnormal redox activity
MGI:87997	Alox15	arachidonate 15-lipoxygenase	ENSMUSG00000018924	MP:0003562	abnormal pancreatic beta cell physiology
MGI:87997	Alox15	arachidonate 15-lipoxygenase	ENSMUSG00000018924	MP:0004952	increased spleen weight
MGI:87997	Alox15	arachidonate 15-lipoxygenase	ENSMUSG00000018924	MP:0005292	improved glucose tolerance
MGI:87997	Alox15	arachidonate 15-lipoxygenase	ENSMUSG00000018924	MP:0005319	abnormal enzyme/coenzyme level
MGI:87997	Alox15	arachidonate 15-lipoxygenase	ENSMUSG00000018924	MP:0005481	increased chronic myelocytic leukemia incidence
MGI:87997	Alox15	arachidonate 15-lipoxygenase	ENSMUSG00000018924	MP:0005491	pancreatic islet hyperplasia
MGI:87997	Alox15	arachidonate 15-lipoxygenase	ENSMUSG00000018924	MP:0008470	abnormal spleen B cell follicle morphology
MGI:87997	Alox15	arachidonate 15-lipoxygenase	ENSMUSG00000018924	MP:0008475	intermingled spleen red and white pulp
MGI:87997	Alox15	arachidonate 15-lipoxygenase	ENSMUSG00000018924	MP:0009113	increased pancreatic beta cell mass
MGI:87997	Alox15	arachidonate 15-lipoxygenase	ENSMUSG00000018924	MP:0009709	hydrometra
MGI:87997	Alox15	arachidonate 15-lipoxygenase	ENSMUSG00000018924	MP:0020088	decreased susceptibility to non-insulin-dependent diabetes
MGI:1194500	Ablim1	actin-binding LIM protein 1	ENSMUSG00000025085	MP:0002169	no abnormal phenotype detected
MGI:96199	Hoxc9	homeobox C9	ENSMUSG00000036139	MP:0000157	abnormal sternum morphology
MGI:96199	Hoxc9	homeobox C9	ENSMUSG00000036139	MP:0000159	abnormal xiphoid process morphology
MGI:96199	Hoxc9	homeobox C9	ENSMUSG00000036139	MP:0000160	kyphosis
MGI:96199	Hoxc9	homeobox C9	ENSMUSG00000036139	MP:0000480	increased rib number
MGI:96199	Hoxc9	homeobox C9	ENSMUSG00000036139	MP:0001732	postnatal growth retardation
MGI:96199	Hoxc9	homeobox C9	ENSMUSG00000036139	MP:0003047	abnormal thoracic vertebrae morphology
MGI:96199	Hoxc9	homeobox C9	ENSMUSG00000036139	MP:0004616	lumbar vertebral transformation
MGI:96199	Hoxc9	homeobox C9	ENSMUSG00000036139	MP:0004618	thoracic vertebral transformation
MGI:96199	Hoxc9	homeobox C9	ENSMUSG00000036139	MP:0008146	asymmetric sternocostal joints
MGI:96199	Hoxc9	homeobox C9	ENSMUSG00000036139	MP:0008148	abnormal sternocostal joint morphology
MGI:1916396	Gsdmd	gasdermin D	ENSMUSG00000022575	MP:0002169	no abnormal phenotype detected
MGI:1916396	Gsdmd	gasdermin D	ENSMUSG00000022575	MP:0005036	diarrhea
MGI:1916396	Gsdmd	gasdermin D	ENSMUSG00000022575	MP:0008658	decreased interleukin-1 beta secretion
MGI:1916396	Gsdmd	gasdermin D	ENSMUSG00000022575	MP:0009791	increased susceptibility to viral infection induced morbidity/mortality
MGI:1916396	Gsdmd	gasdermin D	ENSMUSG00000022575	MP:0011073	abnormal macrophage apoptosis
MGI:1916396	Gsdmd	gasdermin D	ENSMUSG00000022575	MP:0020186	altered susceptibility to bacterial infection
MGI:2685177	Megf10	multiple EGF-like-domains 10	ENSMUSG00000024593	MP:0000849	abnormal cerebellum morphology
MGI:2685177	Megf10	multiple EGF-like-domains 10	ENSMUSG00000024593	MP:0005240	abnormal amacrine cell morphology
MGI:2685177	Megf10	multiple EGF-like-domains 10	ENSMUSG00000024593	MP:0006068	abnormal horizontal cell morphology
MGI:2685177	Megf10	multiple EGF-like-domains 10	ENSMUSG00000024593	MP:0008916	abnormal astrocyte physiology
MGI:2685177	Megf10	multiple EGF-like-domains 10	ENSMUSG00000024593	MP:0012261	increased hindbrain apoptosis
MGI:1328314	Matn4	matrilin 4	ENSMUSG00000016995	MP:0001556	increased circulating HDL cholesterol level
MGI:1328314	Matn4	matrilin 4	ENSMUSG00000016995	MP:0005628	decreased circulating potassium level
MGI:98365	Sox3	SRY (sex determining region Y)-box 3	ENSMUSG00000045179	MP:0000351	increased cell proliferation
MGI:98365	Sox3	SRY (sex determining region Y)-box 3	ENSMUSG00000045179	MP:0000428	abnormal craniofacial morphology
MGI:98365	Sox3	SRY (sex determining region Y)-box 3	ENSMUSG00000045179	MP:0000440	domed cranium
MGI:98365	Sox3	SRY (sex determining region Y)-box 3	ENSMUSG00000045179	MP:0000633	abnormal pituitary gland morphology
MGI:98365	Sox3	SRY (sex determining region Y)-box 3	ENSMUSG00000045179	MP:0000780	abnormal corpus callosum morphology
MGI:98365	Sox3	SRY (sex determining region Y)-box 3	ENSMUSG00000045179	MP:0000826	abnormal third ventricle morphology
MGI:98365	Sox3	SRY (sex determining region Y)-box 3	ENSMUSG00000045179	MP:0000830	abnormal diencephalon morphology
MGI:98365	Sox3	SRY (sex determining region Y)-box 3	ENSMUSG00000045179	MP:0000837	abnormal hypothalamus morphology
MGI:98365	Sox3	SRY (sex determining region Y)-box 3	ENSMUSG00000045179	MP:0000923	abnormal roof plate morphology
MGI:98365	Sox3	SRY (sex determining region Y)-box 3	ENSMUSG00000045179	MP:0001119	abnormal female reproductive system morphology
MGI:98365	Sox3	SRY (sex determining region Y)-box 3	ENSMUSG00000045179	MP:0001125	abnormal oocyte morphology
MGI:98365	Sox3	SRY (sex determining region Y)-box 3	ENSMUSG00000045179	MP:0001127	small ovary
MGI:98365	Sox3	SRY (sex determining region Y)-box 3	ENSMUSG00000045179	MP:0001130	abnormal ovarian folliculogenesis
MGI:98365	Sox3	SRY (sex determining region Y)-box 3	ENSMUSG00000045179	MP:0001131	abnormal ovarian follicle morphology
MGI:98365	Sox3	SRY (sex determining region Y)-box 3	ENSMUSG00000045179	MP:0001146	abnormal testis morphology
MGI:98365	Sox3	SRY (sex determining region Y)-box 3	ENSMUSG00000045179	MP:0001156	abnormal spermatogenesis
MGI:98365	Sox3	SRY (sex determining region Y)-box 3	ENSMUSG00000045179	MP:0001262	decreased body weight
MGI:98365	Sox3	SRY (sex determining region Y)-box 3	ENSMUSG00000045179	MP:0001732	postnatal growth retardation
MGI:98365	Sox3	SRY (sex determining region Y)-box 3	ENSMUSG00000045179	MP:0001891	hydrocephaly
MGI:98365	Sox3	SRY (sex determining region Y)-box 3	ENSMUSG00000045179	MP:0001923	reduced female fertility
MGI:98365	Sox3	SRY (sex determining region Y)-box 3	ENSMUSG00000045179	MP:0001925	male infertility
MGI:98365	Sox3	SRY (sex determining region Y)-box 3	ENSMUSG00000045179	MP:0002082	postnatal lethality
MGI:98365	Sox3	SRY (sex determining region Y)-box 3	ENSMUSG00000045179	MP:0002100	abnormal tooth morphology
MGI:98365	Sox3	SRY (sex determining region Y)-box 3	ENSMUSG00000045179	MP:0002199	abnormal brain commissure morphology
MGI:98365	Sox3	SRY (sex determining region Y)-box 3	ENSMUSG00000045179	MP:0002209	decreased germ cell number
MGI:98365	Sox3	SRY (sex determining region Y)-box 3	ENSMUSG00000045179	MP:0002216	abnormal seminiferous tubule morphology
MGI:98365	Sox3	SRY (sex determining region Y)-box 3	ENSMUSG00000045179	MP:0002687	oligozoospermia
MGI:98365	Sox3	SRY (sex determining region Y)-box 3	ENSMUSG00000045179	MP:0002784	abnormal Sertoli cell morphology
MGI:98365	Sox3	SRY (sex determining region Y)-box 3	ENSMUSG00000045179	MP:0004852	decreased testis weight
MGI:98365	Sox3	SRY (sex determining region Y)-box 3	ENSMUSG00000045179	MP:0005130	decreased follicle stimulating hormone level
MGI:98365	Sox3	SRY (sex determining region Y)-box 3	ENSMUSG00000045179	MP:0005134	decreased thyroid-stimulating hormone level
MGI:98365	Sox3	SRY (sex determining region Y)-box 3	ENSMUSG00000045179	MP:0005136	decreased growth hormone level
MGI:98365	Sox3	SRY (sex determining region Y)-box 3	ENSMUSG00000045179	MP:0008221	abnormal hippocampal commissure morphology
MGI:98365	Sox3	SRY (sex determining region Y)-box 3	ENSMUSG00000045179	MP:0008535	enlarged lateral ventricles
MGI:98365	Sox3	SRY (sex determining region Y)-box 3	ENSMUSG00000045179	MP:0008536	enlarged third ventricle
MGI:98365	Sox3	SRY (sex determining region Y)-box 3	ENSMUSG00000045179	MP:0009463	abnormal pituitary infundibular stalk morphology
MGI:98365	Sox3	SRY (sex determining region Y)-box 3	ENSMUSG00000045179	MP:0009716	abnormal subcommissural organ morphology
MGI:98365	Sox3	SRY (sex determining region Y)-box 3	ENSMUSG00000045179	MP:0010893	abnormal posterior commissure morphology
MGI:98365	Sox3	SRY (sex determining region Y)-box 3	ENSMUSG00000045179	MP:0011086	postnatal lethality, incomplete penetrance
MGI:98365	Sox3	SRY (sex determining region Y)-box 3	ENSMUSG00000045179	MP:0013337	abnormal adenohypophysis development
MGI:98365	Sox3	SRY (sex determining region Y)-box 3	ENSMUSG00000045179	MP:0013342	bifurcated Rathke's pouch
MGI:98365	Sox3	SRY (sex determining region Y)-box 3	ENSMUSG00000045179	MP:0013351	abnormal Rathke's pouch development
MGI:98365	Sox3	SRY (sex determining region Y)-box 3	ENSMUSG00000045179	MP:0013361	absent pineal recess
MGI:98365	Sox3	SRY (sex determining region Y)-box 3	ENSMUSG00000045179	MP:0013362	absent pineal gland
MGI:98365	Sox3	SRY (sex determining region Y)-box 3	ENSMUSG00000045179	MP:0014198	absent pituitary infundibular stalk
MGI:5000466	Anpep	alanyl (membrane) aminopeptidase	ENSMUSG00000039062	MP:0002451	abnormal macrophage physiology
MGI:5000466	Anpep	alanyl (membrane) aminopeptidase	ENSMUSG00000039062	MP:0003711	pathological neovascularization
MGI:5000466	Anpep	alanyl (membrane) aminopeptidase	ENSMUSG00000039062	MP:0008074	increased CD4-positive, alpha beta T cell number
MGI:5000466	Anpep	alanyl (membrane) aminopeptidase	ENSMUSG00000039062	MP:0008852	retinal neovascularization
MGI:5000466	Anpep	alanyl (membrane) aminopeptidase	ENSMUSG00000039062	MP:0012075	impaired mammary gland growth during pregnancy
MGI:1352457	Nr4a3	nuclear receptor subfamily 4, group A, member 3	ENSMUSG00000028341	MP:0000046	abnormal sulcus ampullaris morphology
MGI:1352457	Nr4a3	nuclear receptor subfamily 4, group A, member 3	ENSMUSG00000028341	MP:0000808	abnormal hippocampus development
MGI:1352457	Nr4a3	nuclear receptor subfamily 4, group A, member 3	ENSMUSG00000028341	MP:0001395	bidirectional circling
MGI:1352457	Nr4a3	nuclear receptor subfamily 4, group A, member 3	ENSMUSG00000028341	MP:0001399	hyperactivity
MGI:1352457	Nr4a3	nuclear receptor subfamily 4, group A, member 3	ENSMUSG00000028341	MP:0001525	impaired balance
MGI:1352457	Nr4a3	nuclear receptor subfamily 4, group A, member 3	ENSMUSG00000028341	MP:0001695	abnormal gastrulation
MGI:1352457	Nr4a3	nuclear receptor subfamily 4, group A, member 3	ENSMUSG00000028341	MP:0002085	abnormal embryonic tissue morphology
MGI:1352457	Nr4a3	nuclear receptor subfamily 4, group A, member 3	ENSMUSG00000028341	MP:0002174	abnormal gastrulation movements
MGI:1352457	Nr4a3	nuclear receptor subfamily 4, group A, member 3	ENSMUSG00000028341	MP:0002428	abnormal semicircular canal morphology
MGI:1352457	Nr4a3	nuclear receptor subfamily 4, group A, member 3	ENSMUSG00000028341	MP:0002906	increased susceptibility to pharmacologically induced seizures
MGI:1352457	Nr4a3	nuclear receptor subfamily 4, group A, member 3	ENSMUSG00000028341	MP:0002961	abnormal axon guidance
MGI:1352457	Nr4a3	nuclear receptor subfamily 4, group A, member 3	ENSMUSG00000028341	MP:0003203	increased neuron apoptosis
MGI:1352457	Nr4a3	nuclear receptor subfamily 4, group A, member 3	ENSMUSG00000028341	MP:0003240	loss of hippocampal neurons
MGI:1352457	Nr4a3	nuclear receptor subfamily 4, group A, member 3	ENSMUSG00000028341	MP:0003651	abnormal axon extension
MGI:1352457	Nr4a3	nuclear receptor subfamily 4, group A, member 3	ENSMUSG00000028341	MP:0003984	embryonic growth retardation
MGI:1352457	Nr4a3	nuclear receptor subfamily 4, group A, member 3	ENSMUSG00000028341	MP:0003997	tonic-clonic seizures
MGI:1352457	Nr4a3	nuclear receptor subfamily 4, group A, member 3	ENSMUSG00000028341	MP:0004742	abnormal vestibular system physiology
MGI:1352457	Nr4a3	nuclear receptor subfamily 4, group A, member 3	ENSMUSG00000028341	MP:0006011	abnormal endolymphatic duct morphology
MGI:1352457	Nr4a3	nuclear receptor subfamily 4, group A, member 3	ENSMUSG00000028341	MP:0008284	abnormal hippocampus pyramidal cell layer
MGI:1352457	Nr4a3	nuclear receptor subfamily 4, group A, member 3	ENSMUSG00000028341	MP:0009971	decreased hippocampus pyramidal cell number
MGI:1352457	Nr4a3	nuclear receptor subfamily 4, group A, member 3	ENSMUSG00000028341	MP:0011097	embryonic lethality between somite formation and embryo turning, complete penetrance
MGI:1352457	Nr4a3	nuclear receptor subfamily 4, group A, member 3	ENSMUSG00000028341	MP:0011101	prenatal lethality, incomplete penetrance
MGI:1927136	Arl6	ADP-ribosylation factor-like 6	ENSMUSG00000022722	MP:0000440	domed cranium
MGI:1927136	Arl6	ADP-ribosylation factor-like 6	ENSMUSG00000022722	MP:0000787	abnormal telencephalon morphology
MGI:1927136	Arl6	ADP-ribosylation factor-like 6	ENSMUSG00000022722	MP:0001004	abnormal retinal photoreceptor morphology
MGI:1927136	Arl6	ADP-ribosylation factor-like 6	ENSMUSG00000022722	MP:0001891	hydrocephaly
MGI:1927136	Arl6	ADP-ribosylation factor-like 6	ENSMUSG00000022722	MP:0001925	male infertility
MGI:1927136	Arl6	ADP-ribosylation factor-like 6	ENSMUSG00000022722	MP:0002200	abnormal brain ventricular system morphology
MGI:1927136	Arl6	ADP-ribosylation factor-like 6	ENSMUSG00000022722	MP:0002626	increased heart rate
MGI:1927136	Arl6	ADP-ribosylation factor-like 6	ENSMUSG00000022722	MP:0002842	increased systemic arterial blood pressure
MGI:1927136	Arl6	ADP-ribosylation factor-like 6	ENSMUSG00000022722	MP:0003731	abnormal retinal outer nuclear layer morphology
MGI:1927136	Arl6	ADP-ribosylation factor-like 6	ENSMUSG00000022722	MP:0004183	abnormal sympathetic nervous system physiology
MGI:1927136	Arl6	ADP-ribosylation factor-like 6	ENSMUSG00000022722	MP:0005458	increased percent body fat/body weight
MGI:1927136	Arl6	ADP-ribosylation factor-like 6	ENSMUSG00000022722	MP:0006069	abnormal retinal neuronal layer morphology
MGI:1927136	Arl6	ADP-ribosylation factor-like 6	ENSMUSG00000022722	MP:0006254	thin cerebral cortex
MGI:1927136	Arl6	ADP-ribosylation factor-like 6	ENSMUSG00000022722	MP:0008283	small hippocampus
MGI:1927136	Arl6	ADP-ribosylation factor-like 6	ENSMUSG00000022722	MP:0008545	absent sperm flagellum
MGI:1927136	Arl6	ADP-ribosylation factor-like 6	ENSMUSG00000022722	MP:0008581	disorganized photoreceptor inner segment
MGI:1927136	Arl6	ADP-ribosylation factor-like 6	ENSMUSG00000022722	MP:0008583	absent photoreceptor inner segment
MGI:1927136	Arl6	ADP-ribosylation factor-like 6	ENSMUSG00000022722	MP:0008585	absent photoreceptor outer segment
MGI:1927136	Arl6	ADP-ribosylation factor-like 6	ENSMUSG00000022722	MP:0011056	abnormal brain ependyma motile cilium morphology
MGI:1927136	Arl6	ADP-ribosylation factor-like 6	ENSMUSG00000022722	MP:0011069	abnormal brain ependyma motile cilium physiology
MGI:1927136	Arl6	ADP-ribosylation factor-like 6	ENSMUSG00000022722	MP:0012468	decreased striatum size
MGI:1927136	Arl6	ADP-ribosylation factor-like 6	ENSMUSG00000022722	MP:0030029	wide cranial sutures
MGI:1927136	Arl6	ADP-ribosylation factor-like 6	ENSMUSG00000022722	MP:0030966	decreased brain ependyma motile cilium number
MGI:95564	Fmr1	fragile X mental retardation 1	ENSMUSG00000000838	MP:0000812	abnormal dentate gyrus morphology
MGI:95564	Fmr1	fragile X mental retardation 1	ENSMUSG00000000838	MP:0000877	abnormal Purkinje cell morphology
MGI:95564	Fmr1	fragile X mental retardation 1	ENSMUSG00000000838	MP:0000880	decreased Purkinje cell number
MGI:95564	Fmr1	fragile X mental retardation 1	ENSMUSG00000000838	MP:0000947	convulsive seizures
MGI:95564	Fmr1	fragile X mental retardation 1	ENSMUSG00000000838	MP:0001126	abnormal ovary morphology
MGI:95564	Fmr1	fragile X mental retardation 1	ENSMUSG00000000838	MP:0001127	small ovary
MGI:95564	Fmr1	fragile X mental retardation 1	ENSMUSG00000000838	MP:0001148	enlarged testis
MGI:95564	Fmr1	fragile X mental retardation 1	ENSMUSG00000000838	MP:0001260	increased body weight
MGI:95564	Fmr1	fragile X mental retardation 1	ENSMUSG00000000838	MP:0001325	abnormal retina morphology
MGI:95564	Fmr1	fragile X mental retardation 1	ENSMUSG00000000838	MP:0001353	increased aggression towards mice
MGI:95564	Fmr1	fragile X mental retardation 1	ENSMUSG00000000838	MP:0001360	abnormal social investigation
MGI:95564	Fmr1	fragile X mental retardation 1	ENSMUSG00000000838	MP:0001361	social withdrawal
MGI:95564	Fmr1	fragile X mental retardation 1	ENSMUSG00000000838	MP:0001362	abnormal anxiety-related response
MGI:95564	Fmr1	fragile X mental retardation 1	ENSMUSG00000000838	MP:0001363	increased anxiety-related response
MGI:95564	Fmr1	fragile X mental retardation 1	ENSMUSG00000000838	MP:0001364	decreased anxiety-related response
MGI:95564	Fmr1	fragile X mental retardation 1	ENSMUSG00000000838	MP:0001399	hyperactivity
MGI:95564	Fmr1	fragile X mental retardation 1	ENSMUSG00000000838	MP:0001402	hypoactivity
MGI:95564	Fmr1	fragile X mental retardation 1	ENSMUSG00000000838	MP:0001405	impaired coordination
MGI:95564	Fmr1	fragile X mental retardation 1	ENSMUSG00000000838	MP:0001409	increased stereotypic behavior
MGI:95564	Fmr1	fragile X mental retardation 1	ENSMUSG00000000838	MP:0001415	increased exploration in new environment
MGI:95564	Fmr1	fragile X mental retardation 1	ENSMUSG00000000838	MP:0001441	increased grooming behavior
MGI:95564	Fmr1	fragile X mental retardation 1	ENSMUSG00000000838	MP:0001458	abnormal object recognition memory
MGI:95564	Fmr1	fragile X mental retardation 1	ENSMUSG00000000838	MP:0001463	abnormal spatial learning
MGI:95564	Fmr1	fragile X mental retardation 1	ENSMUSG00000000838	MP:0001473	reduced long term potentiation
MGI:95564	Fmr1	fragile X mental retardation 1	ENSMUSG00000000838	MP:0001486	abnormal startle reflex
MGI:95564	Fmr1	fragile X mental retardation 1	ENSMUSG00000000838	MP:0001488	increased startle reflex
MGI:95564	Fmr1	fragile X mental retardation 1	ENSMUSG00000000838	MP:0001489	decreased startle reflex
MGI:95564	Fmr1	fragile X mental retardation 1	ENSMUSG00000000838	MP:0001496	audiogenic seizures
MGI:95564	Fmr1	fragile X mental retardation 1	ENSMUSG00000000838	MP:0001529	abnormal vocalization
MGI:95564	Fmr1	fragile X mental retardation 1	ENSMUSG00000000838	MP:0001898	abnormal long term depression
MGI:95564	Fmr1	fragile X mental retardation 1	ENSMUSG00000000838	MP:0001973	increased thermal nociceptive threshold
MGI:95564	Fmr1	fragile X mental retardation 1	ENSMUSG00000000838	MP:0002016	ovary cysts
MGI:95564	Fmr1	fragile X mental retardation 1	ENSMUSG00000000838	MP:0002062	abnormal associative learning
MGI:95564	Fmr1	fragile X mental retardation 1	ENSMUSG00000000838	MP:0002063	abnormal learning/memory/conditioning
MGI:95564	Fmr1	fragile X mental retardation 1	ENSMUSG00000000838	MP:0002152	abnormal brain morphology
MGI:95564	Fmr1	fragile X mental retardation 1	ENSMUSG00000000838	MP:0002206	abnormal CNS synaptic transmission
MGI:95564	Fmr1	fragile X mental retardation 1	ENSMUSG00000000838	MP:0002574	increased vertical activity
MGI:95564	Fmr1	fragile X mental retardation 1	ENSMUSG00000000838	MP:0002680	decreased corpora lutea number
MGI:95564	Fmr1	fragile X mental retardation 1	ENSMUSG00000000838	MP:0002761	abnormal hippocampal mossy fiber morphology
MGI:95564	Fmr1	fragile X mental retardation 1	ENSMUSG00000000838	MP:0002807	abnormal eye blink conditioning behavior
MGI:95564	Fmr1	fragile X mental retardation 1	ENSMUSG00000000838	MP:0003008	enhanced long term potentiation
MGI:95564	Fmr1	fragile X mental retardation 1	ENSMUSG00000000838	MP:0003107	abnormal response to novelty
MGI:95564	Fmr1	fragile X mental retardation 1	ENSMUSG00000000838	MP:0003313	abnormal locomotor activation
MGI:95564	Fmr1	fragile X mental retardation 1	ENSMUSG00000000838	MP:0003477	abnormal nerve fiber response
MGI:95564	Fmr1	fragile X mental retardation 1	ENSMUSG00000000838	MP:0003702	abnormal chromosome morphology
MGI:95564	Fmr1	fragile X mental retardation 1	ENSMUSG00000000838	MP:0003863	decreased aggression towards mice
MGI:95564	Fmr1	fragile X mental retardation 1	ENSMUSG00000000838	MP:0003997	tonic-clonic seizures
MGI:95564	Fmr1	fragile X mental retardation 1	ENSMUSG00000000838	MP:0004000	impaired passive avoidance behavior
MGI:95564	Fmr1	fragile X mental retardation 1	ENSMUSG00000000838	MP:0004191	neuronal intranuclear inclusions
MGI:95564	Fmr1	fragile X mental retardation 1	ENSMUSG00000000838	MP:0004753	abnormal miniature excitatory postsynaptic currents
MGI:95564	Fmr1	fragile X mental retardation 1	ENSMUSG00000000838	MP:0004833	ovary atrophy
MGI:95564	Fmr1	fragile X mental retardation 1	ENSMUSG00000000838	MP:0004851	increased testis weight
MGI:95564	Fmr1	fragile X mental retardation 1	ENSMUSG00000000838	MP:0004924	abnormal behavior
MGI:95564	Fmr1	fragile X mental retardation 1	ENSMUSG00000000838	MP:0004948	abnormal neuronal precursor proliferation
MGI:95564	Fmr1	fragile X mental retardation 1	ENSMUSG00000000838	MP:0005168	abnormal female meiosis
MGI:95564	Fmr1	fragile X mental retardation 1	ENSMUSG00000000838	MP:0006361	abnormal female germ cell morphology
MGI:95564	Fmr1	fragile X mental retardation 1	ENSMUSG00000000838	MP:0008143	abnormal dendrite morphology
MGI:95564	Fmr1	fragile X mental retardation 1	ENSMUSG00000000838	MP:0008456	abnormal retinal rod cell outer segment morphology
MGI:95564	Fmr1	fragile X mental retardation 1	ENSMUSG00000000838	MP:0008868	abnormal granulosa cell morphology
MGI:95564	Fmr1	fragile X mental retardation 1	ENSMUSG00000000838	MP:0008871	abnormal ovarian follicle number
MGI:95564	Fmr1	fragile X mental retardation 1	ENSMUSG00000000838	MP:0009141	increased prepulse inhibition
MGI:95564	Fmr1	fragile X mental retardation 1	ENSMUSG00000000838	MP:0009363	abnormal secondary ovarian follicle morphology
MGI:95564	Fmr1	fragile X mental retardation 1	ENSMUSG00000000838	MP:0009372	abnormal cumulus oophorus morphology
MGI:95564	Fmr1	fragile X mental retardation 1	ENSMUSG00000000838	MP:0009456	impaired cued conditioning behavior
MGI:95564	Fmr1	fragile X mental retardation 1	ENSMUSG00000000838	MP:0009712	impaired conditioned place preference behavior
MGI:95564	Fmr1	fragile X mental retardation 1	ENSMUSG00000000838	MP:0009936	abnormal dendritic spine morphology
MGI:95564	Fmr1	fragile X mental retardation 1	ENSMUSG00000000838	MP:0009937	abnormal neuron differentiation
MGI:95564	Fmr1	fragile X mental retardation 1	ENSMUSG00000000838	MP:0009940	abnormal hippocampus pyramidal cell morphology
MGI:95564	Fmr1	fragile X mental retardation 1	ENSMUSG00000000838	MP:0010053	decreased grip strength
MGI:95564	Fmr1	fragile X mental retardation 1	ENSMUSG00000000838	MP:0011737	hypodipsia
MGI:95564	Fmr1	fragile X mental retardation 1	ENSMUSG00000000838	MP:0012143	decreased a wave amplitude
MGI:95564	Fmr1	fragile X mental retardation 1	ENSMUSG00000000838	MP:0012144	decreased b wave amplitude
MGI:95564	Fmr1	fragile X mental retardation 1	ENSMUSG00000000838	MP:0020467	abnormal circadian behavior
MGI:102891	Adcy7	adenylate cyclase 7	ENSMUSG00000031659	MP:0003303	peritoneal inflammation
MGI:102891	Adcy7	adenylate cyclase 7	ENSMUSG00000031659	MP:0003360	abnormal depression-related behavior
MGI:102891	Adcy7	adenylate cyclase 7	ENSMUSG00000031659	MP:0008560	increased tumor necrosis factor secretion
MGI:102891	Adcy7	adenylate cyclase 7	ENSMUSG00000031659	MP:0011085	postnatal lethality, complete penetrance
MGI:102891	Adcy7	adenylate cyclase 7	ENSMUSG00000031659	MP:0011101	prenatal lethality, incomplete penetrance
MGI:1095405	Ptch2	patched 2	ENSMUSG00000028681	MP:0000172	abnormal bone marrow cell number
MGI:1095405	Ptch2	patched 2	ENSMUSG00000028681	MP:0000208	decreased hematocrit
MGI:1095405	Ptch2	patched 2	ENSMUSG00000028681	MP:0000219	increased neutrophil cell number
MGI:1095405	Ptch2	patched 2	ENSMUSG00000028681	MP:0000240	extramedullary hematopoiesis
MGI:1095405	Ptch2	patched 2	ENSMUSG00000028681	MP:0000414	alopecia
MGI:1095405	Ptch2	patched 2	ENSMUSG00000028681	MP:0000691	enlarged spleen
MGI:1095405	Ptch2	patched 2	ENSMUSG00000028681	MP:0001209	spontaneous skin ulceration
MGI:1095405	Ptch2	patched 2	ENSMUSG00000028681	MP:0001212	skin lesions
MGI:1095405	Ptch2	patched 2	ENSMUSG00000028681	MP:0001222	epidermal hyperplasia
MGI:1095405	Ptch2	patched 2	ENSMUSG00000028681	MP:0001243	abnormal dermal layer morphology
MGI:1095405	Ptch2	patched 2	ENSMUSG00000028681	MP:0001577	anemia
MGI:1095405	Ptch2	patched 2	ENSMUSG00000028681	MP:0002169	no abnormal phenotype detected
MGI:1095405	Ptch2	patched 2	ENSMUSG00000028681	MP:0002447	abnormal erythrocyte morphology
MGI:1095405	Ptch2	patched 2	ENSMUSG00000028681	MP:0002874	decreased hemoglobin content
MGI:1095405	Ptch2	patched 2	ENSMUSG00000028681	MP:0004971	dermal hyperplasia
MGI:1095405	Ptch2	patched 2	ENSMUSG00000028681	MP:0011874	enlarged urinary bladder
MGI:1095405	Ptch2	patched 2	ENSMUSG00000028681	MP:0013279	increased fasting circulating glucose level
MGI:1289225	Tmem41b	transmembrane protein 41B	ENSMUSG00000047554	MP:0001730	embryonic growth arrest
MGI:1289225	Tmem41b	transmembrane protein 41B	ENSMUSG00000047554	MP:0011095	embryonic lethality between implantation and placentation, complete penetrance
MGI:1289225	Tmem41b	transmembrane protein 41B	ENSMUSG00000047554	MP:0014134	abnormal embryo morphology
MGI:105091	E2f5	E2F transcription factor 5	ENSMUSG00000027552	MP:0000074	abnormal neurocranium morphology
MGI:105091	E2f5	E2F transcription factor 5	ENSMUSG00000027552	MP:0000420	ruffled hair
MGI:105091	E2f5	E2F transcription factor 5	ENSMUSG00000027552	MP:0000788	abnormal cerebral cortex morphology
MGI:105091	E2f5	E2F transcription factor 5	ENSMUSG00000027552	MP:0000820	abnormal choroid plexus morphology
MGI:105091	E2f5	E2F transcription factor 5	ENSMUSG00000027552	MP:0000825	dilated lateral ventricles
MGI:105091	E2f5	E2F transcription factor 5	ENSMUSG00000027552	MP:0000827	dilated third ventricle
MGI:105091	E2f5	E2F transcription factor 5	ENSMUSG00000027552	MP:0001393	ataxia
MGI:105091	E2f5	E2F transcription factor 5	ENSMUSG00000027552	MP:0001429	dehydration
MGI:105091	E2f5	E2F transcription factor 5	ENSMUSG00000027552	MP:0001893	non-obstructive hydrocephaly
MGI:105091	E2f5	E2F transcription factor 5	ENSMUSG00000027552	MP:0001916	intracerebral hemorrhage
MGI:105091	E2f5	E2F transcription factor 5	ENSMUSG00000027552	MP:0001917	intraventricular hemorrhage
MGI:105091	E2f5	E2F transcription factor 5	ENSMUSG00000027552	MP:0002083	premature death
MGI:105091	E2f5	E2F transcription factor 5	ENSMUSG00000027552	MP:0002152	abnormal brain morphology
MGI:105091	E2f5	E2F transcription factor 5	ENSMUSG00000027552	MP:0003632	abnormal nervous system morphology
MGI:105091	E2f5	E2F transcription factor 5	ENSMUSG00000027552	MP:0006423	dilated rete testis
MGI:105091	E2f5	E2F transcription factor 5	ENSMUSG00000027552	MP:0009257	dilated seminiferous tubules
MGI:105091	E2f5	E2F transcription factor 5	ENSMUSG00000027552	MP:0010152	abnormal brain ependyma morphology
MGI:105091	E2f5	E2F transcription factor 5	ENSMUSG00000027552	MP:0030316	enlarged neurocranium
MGI:95576	Fpgs	folylpolyglutamyl synthetase	ENSMUSG00000009566	MP:0001262	decreased body weight
MGI:1914915	Dctn4	dynactin 4	ENSMUSG00000024603	MP:0003795	abnormal bone structure
MGI:1914915	Dctn4	dynactin 4	ENSMUSG00000024603	MP:0005562	decreased mean corpuscular hemoglobin
MGI:1914915	Dctn4	dynactin 4	ENSMUSG00000024603	MP:0005628	decreased circulating potassium level
MGI:1914915	Dctn4	dynactin 4	ENSMUSG00000024603	MP:0011100	preweaning lethality, complete penetrance
MGI:1096388	Esx1	extraembryonic, spermatogenesis, homeobox 1	ENSMUSG00000023443	MP:0001265	decreased body size
MGI:1096388	Esx1	extraembryonic, spermatogenesis, homeobox 1	ENSMUSG00000023443	MP:0001712	abnormal placenta development
MGI:1096388	Esx1	extraembryonic, spermatogenesis, homeobox 1	ENSMUSG00000023443	MP:0003231	abnormal placenta vasculature
MGI:1096388	Esx1	extraembryonic, spermatogenesis, homeobox 1	ENSMUSG00000023443	MP:0004201	fetal growth retardation
MGI:1096388	Esx1	extraembryonic, spermatogenesis, homeobox 1	ENSMUSG00000023443	MP:0004255	abnormal spongiotrophoblast layer morphology
MGI:1096388	Esx1	extraembryonic, spermatogenesis, homeobox 1	ENSMUSG00000023443	MP:0004920	increased placenta weight
MGI:1096388	Esx1	extraembryonic, spermatogenesis, homeobox 1	ENSMUSG00000023443	MP:0005031	abnormal trophoblast layer morphology
MGI:1096388	Esx1	extraembryonic, spermatogenesis, homeobox 1	ENSMUSG00000023443	MP:0011531	abnormal syncytiotrophoblast morphology
MGI:1096388	Esx1	extraembryonic, spermatogenesis, homeobox 1	ENSMUSG00000023443	MP:0012108	increased trophoblast glycogen cell number
MGI:98467	Syp	synaptophysin	ENSMUSG00000031144	MP:0002169	no abnormal phenotype detected
MGI:1344424	Osr1	odd-skipped related transcription factor 1	ENSMUSG00000048387	MP:0000281	abnormal interventricular septum morphology
MGI:1344424	Osr1	odd-skipped related transcription factor 1	ENSMUSG00000048387	MP:0000282	abnormal interatrial septum morphology
MGI:1344424	Osr1	odd-skipped related transcription factor 1	ENSMUSG00000048387	MP:0000288	abnormal pericardium morphology
MGI:1344424	Osr1	odd-skipped related transcription factor 1	ENSMUSG00000048387	MP:0000527	abnormal kidney development
MGI:1344424	Osr1	odd-skipped related transcription factor 1	ENSMUSG00000048387	MP:0001175	abnormal lung morphology
MGI:1344424	Osr1	odd-skipped related transcription factor 1	ENSMUSG00000048387	MP:0001719	absent vitelline blood vessels
MGI:1344424	Osr1	odd-skipped related transcription factor 1	ENSMUSG00000048387	MP:0001730	embryonic growth arrest
MGI:1344424	Osr1	odd-skipped related transcription factor 1	ENSMUSG00000048387	MP:0001785	edema
MGI:1344424	Osr1	odd-skipped related transcription factor 1	ENSMUSG00000048387	MP:0001914	hemorrhage
MGI:1344424	Osr1	odd-skipped related transcription factor 1	ENSMUSG00000048387	MP:0002127	abnormal cardiovascular system morphology
MGI:1344424	Osr1	odd-skipped related transcription factor 1	ENSMUSG00000048387	MP:0002128	abnormal blood circulation
MGI:1344424	Osr1	odd-skipped related transcription factor 1	ENSMUSG00000048387	MP:0002160	abnormal reproductive system morphology
MGI:1344424	Osr1	odd-skipped related transcription factor 1	ENSMUSG00000048387	MP:0002169	no abnormal phenotype detected
MGI:1344424	Osr1	odd-skipped related transcription factor 1	ENSMUSG00000048387	MP:0002192	hydrops fetalis
MGI:1344424	Osr1	odd-skipped related transcription factor 1	ENSMUSG00000048387	MP:0002725	abnormal vein morphology
MGI:1344424	Osr1	odd-skipped related transcription factor 1	ENSMUSG00000048387	MP:0003057	abnormal epicardium morphology
MGI:1344424	Osr1	odd-skipped related transcription factor 1	ENSMUSG00000048387	MP:0003140	dilated heart atrium
MGI:1344424	Osr1	odd-skipped related transcription factor 1	ENSMUSG00000048387	MP:0003578	absent ovary
MGI:1344424	Osr1	odd-skipped related transcription factor 1	ENSMUSG00000048387	MP:0003827	abnormal Wolffian duct morphology
MGI:1344424	Osr1	odd-skipped related transcription factor 1	ENSMUSG00000048387	MP:0005313	absent adrenal gland
MGI:1344424	Osr1	odd-skipped related transcription factor 1	ENSMUSG00000048387	MP:0005644	agonadal
MGI:1344424	Osr1	odd-skipped related transcription factor 1	ENSMUSG00000048387	MP:0006107	abnormal fetal atrioventricular canal morphology
MGI:1344424	Osr1	odd-skipped related transcription factor 1	ENSMUSG00000048387	MP:0006415	absent testes
MGI:1344424	Osr1	odd-skipped related transcription factor 1	ENSMUSG00000048387	MP:0008487	abnormal mesonephros morphology
MGI:1344424	Osr1	odd-skipped related transcription factor 1	ENSMUSG00000048387	MP:0009075	rudimentary Wolffian ducts
MGI:1344424	Osr1	odd-skipped related transcription factor 1	ENSMUSG00000048387	MP:0010406	common atrium
MGI:1344424	Osr1	odd-skipped related transcription factor 1	ENSMUSG00000048387	MP:0010769	abnormal survival
MGI:1344424	Osr1	odd-skipped related transcription factor 1	ENSMUSG00000048387	MP:0010978	absent ureteric bud
MGI:1344424	Osr1	odd-skipped related transcription factor 1	ENSMUSG00000048387	MP:0010984	abnormal metanephric mesenchyme morphology
MGI:1344424	Osr1	odd-skipped related transcription factor 1	ENSMUSG00000048387	MP:0010986	abnormal mesonephric mesenchyme morphology
MGI:1344424	Osr1	odd-skipped related transcription factor 1	ENSMUSG00000048387	MP:0010987	abnormal nephrogenic mesenchyme morphogenesis
MGI:1344424	Osr1	odd-skipped related transcription factor 1	ENSMUSG00000048387	MP:0011098	embryonic lethality during organogenesis, complete penetrance
MGI:1344424	Osr1	odd-skipped related transcription factor 1	ENSMUSG00000048387	MP:0011099	lethality throughout fetal growth and development, complete penetrance
MGI:1344424	Osr1	odd-skipped related transcription factor 1	ENSMUSG00000048387	MP:0011108	embryonic lethality during organogenesis, incomplete penetrance
MGI:1344424	Osr1	odd-skipped related transcription factor 1	ENSMUSG00000048387	MP:0011366	absent metanephros
MGI:1344424	Osr1	odd-skipped related transcription factor 1	ENSMUSG00000048387	MP:0011368	increased kidney apoptosis
MGI:1344424	Osr1	odd-skipped related transcription factor 1	ENSMUSG00000048387	MP:0011386	increased metanephric mesenchyme apoptosis
MGI:1344424	Osr1	odd-skipped related transcription factor 1	ENSMUSG00000048387	MP:0011387	absent metanephric mesenchyme
MGI:1344424	Osr1	odd-skipped related transcription factor 1	ENSMUSG00000048387	MP:0011412	gonadal ridge hypoplasia
MGI:1344424	Osr1	odd-skipped related transcription factor 1	ENSMUSG00000048387	MP:0013164	abnormal forelimb bud morphology
MGI:107492	Nxph1	neurexophilin 1	ENSMUSG00000046178	MP:0001156	abnormal spermatogenesis
MGI:107492	Nxph1	neurexophilin 1	ENSMUSG00000046178	MP:0001925	male infertility
MGI:88218	Commd3	COMM domain containing 3	ENSMUSG00000051154	MP:0001806	decreased IgM level
MGI:88218	Commd3	COMM domain containing 3	ENSMUSG00000051154	MP:0008174	decreased follicular B cell number
MGI:88218	Commd3	COMM domain containing 3	ENSMUSG00000051154	MP:0008191	abnormal follicular B cell physiology
MGI:88218	Commd3	COMM domain containing 3	ENSMUSG00000051154	MP:0008211	decreased mature B cell number
MGI:88218	Commd3	COMM domain containing 3	ENSMUSG00000051154	MP:0008470	abnormal spleen B cell follicle morphology
MGI:88218	Commd3	COMM domain containing 3	ENSMUSG00000051154	MP:0008482	decreased spleen germinal center number
MGI:88218	Commd3	COMM domain containing 3	ENSMUSG00000051154	MP:0008495	decreased IgG1 level
MGI:88218	Commd3	COMM domain containing 3	ENSMUSG00000051154	MP:0008497	decreased IgG2b level
MGI:88218	Commd3	COMM domain containing 3	ENSMUSG00000051154	MP:0008897	decreased IgG2c level
MGI:88218	Commd3	COMM domain containing 3	ENSMUSG00000051154	MP:0013940	abnormal plasmablast number
MGI:1923560	Steap4	STEAP family member 4	ENSMUSG00000012428	MP:0000180	abnormal circulating cholesterol level
MGI:1923560	Steap4	STEAP family member 4	ENSMUSG00000012428	MP:0001402	hypoactivity
MGI:1923560	Steap4	STEAP family member 4	ENSMUSG00000012428	MP:0001552	increased circulating triglyceride level
MGI:1923560	Steap4	STEAP family member 4	ENSMUSG00000012428	MP:0002628	hepatic steatosis
MGI:1923560	Steap4	STEAP family member 4	ENSMUSG00000012428	MP:0002727	decreased circulating insulin level
MGI:1923560	Steap4	STEAP family member 4	ENSMUSG00000012428	MP:0002970	abnormal white adipose tissue morphology
MGI:1923560	Steap4	STEAP family member 4	ENSMUSG00000012428	MP:0002981	increased liver weight
MGI:1923560	Steap4	STEAP family member 4	ENSMUSG00000012428	MP:0003383	abnormal gluconeogenesis
MGI:1923560	Steap4	STEAP family member 4	ENSMUSG00000012428	MP:0003674	oxidative stress
MGI:1923560	Steap4	STEAP family member 4	ENSMUSG00000012428	MP:0005266	abnormal metabolism
MGI:1923560	Steap4	STEAP family member 4	ENSMUSG00000012428	MP:0005293	impaired glucose tolerance
MGI:1923560	Steap4	STEAP family member 4	ENSMUSG00000012428	MP:0005331	insulin resistance
MGI:1923560	Steap4	STEAP family member 4	ENSMUSG00000012428	MP:0005425	increased macrophage cell number
MGI:1923560	Steap4	STEAP family member 4	ENSMUSG00000012428	MP:0005559	increased circulating glucose level
MGI:1923560	Steap4	STEAP family member 4	ENSMUSG00000012428	MP:0005669	increased circulating leptin level
MGI:1923560	Steap4	STEAP family member 4	ENSMUSG00000012428	MP:0009355	increased liver triglyceride level
MGI:1923560	Steap4	STEAP family member 4	ENSMUSG00000012428	MP:0010934	increased subcutaneous adipose tissue amount
MGI:1923560	Steap4	STEAP family member 4	ENSMUSG00000012428	MP:0030017	decreased adipocyte glucose uptake
MGI:1923560	Steap4	STEAP family member 4	ENSMUSG00000012428	MP:0030022	decreased muscle cell glucose uptake
MGI:104902	Gpc4	glypican 4	ENSMUSG00000031119	MP:0001577	anemia
MGI:1926943	Atp12a	ATPase, H+/K+ transporting, nongastric, alpha polypeptide	ENSMUSG00000022229	MP:0003866	abnormal defecation
MGI:1926943	Atp12a	ATPase, H+/K+ transporting, nongastric, alpha polypeptide	ENSMUSG00000022229	MP:0003917	increased kidney weight
MGI:1926943	Atp12a	ATPase, H+/K+ transporting, nongastric, alpha polypeptide	ENSMUSG00000022229	MP:0005619	increased urine potassium level
MGI:1926943	Atp12a	ATPase, H+/K+ transporting, nongastric, alpha polypeptide	ENSMUSG00000022229	MP:0005628	decreased circulating potassium level
MGI:1926943	Atp12a	ATPase, H+/K+ transporting, nongastric, alpha polypeptide	ENSMUSG00000022229	MP:0010180	increased susceptibility to weight loss
MGI:106217	Cacna1e	calcium channel, voltage-dependent, R type, alpha 1E subunit	ENSMUSG00000004110	MP:0001260	increased body weight
MGI:106217	Cacna1e	calcium channel, voltage-dependent, R type, alpha 1E subunit	ENSMUSG00000004110	MP:0001559	hyperglycemia
MGI:106217	Cacna1e	calcium channel, voltage-dependent, R type, alpha 1E subunit	ENSMUSG00000004110	MP:0002065	abnormal fear/anxiety-related behavior
MGI:106217	Cacna1e	calcium channel, voltage-dependent, R type, alpha 1E subunit	ENSMUSG00000004110	MP:0002066	abnormal motor capabilities/coordination/movement
MGI:106217	Cacna1e	calcium channel, voltage-dependent, R type, alpha 1E subunit	ENSMUSG00000004110	MP:0002067	abnormal sensory capabilities/reflexes/nociception
MGI:106217	Cacna1e	calcium channel, voltage-dependent, R type, alpha 1E subunit	ENSMUSG00000004110	MP:0002169	no abnormal phenotype detected
MGI:106217	Cacna1e	calcium channel, voltage-dependent, R type, alpha 1E subunit	ENSMUSG00000004110	MP:0002696	decreased circulating glucagon level
MGI:106217	Cacna1e	calcium channel, voltage-dependent, R type, alpha 1E subunit	ENSMUSG00000004110	MP:0002711	decreased glucagon secretion
MGI:106217	Cacna1e	calcium channel, voltage-dependent, R type, alpha 1E subunit	ENSMUSG00000004110	MP:0002797	increased thigmotaxis
MGI:106217	Cacna1e	calcium channel, voltage-dependent, R type, alpha 1E subunit	ENSMUSG00000004110	MP:0003059	decreased insulin secretion
MGI:106217	Cacna1e	calcium channel, voltage-dependent, R type, alpha 1E subunit	ENSMUSG00000004110	MP:0003484	abnormal channel response
MGI:106217	Cacna1e	calcium channel, voltage-dependent, R type, alpha 1E subunit	ENSMUSG00000004110	MP:0003488	decreased channel response intensity
MGI:106217	Cacna1e	calcium channel, voltage-dependent, R type, alpha 1E subunit	ENSMUSG00000004110	MP:0003489	increased channel response threshold
MGI:106217	Cacna1e	calcium channel, voltage-dependent, R type, alpha 1E subunit	ENSMUSG00000004110	MP:0003562	abnormal pancreatic beta cell physiology
MGI:106217	Cacna1e	calcium channel, voltage-dependent, R type, alpha 1E subunit	ENSMUSG00000004110	MP:0003565	abnormal glucagon secretion
MGI:106217	Cacna1e	calcium channel, voltage-dependent, R type, alpha 1E subunit	ENSMUSG00000004110	MP:0005293	impaired glucose tolerance
MGI:106217	Cacna1e	calcium channel, voltage-dependent, R type, alpha 1E subunit	ENSMUSG00000004110	MP:0005559	increased circulating glucose level
MGI:106217	Cacna1e	calcium channel, voltage-dependent, R type, alpha 1E subunit	ENSMUSG00000004110	MP:0008874	decreased physiological sensitivity to xenobiotic
MGI:106217	Cacna1e	calcium channel, voltage-dependent, R type, alpha 1E subunit	ENSMUSG00000004110	MP:0009177	decreased pancreatic alpha cell number
MGI:2654575	Cybrd1	cytochrome b reductase 1	ENSMUSG00000027015	MP:0001556	increased circulating HDL cholesterol level
MGI:2654575	Cybrd1	cytochrome b reductase 1	ENSMUSG00000027015	MP:0002834	decreased heart weight
MGI:2654575	Cybrd1	cytochrome b reductase 1	ENSMUSG00000027015	MP:0002981	increased liver weight
MGI:2654575	Cybrd1	cytochrome b reductase 1	ENSMUSG00000027015	MP:0008743	decreased liver iron level
MGI:1919096	Syce2	synaptonemal complex central element protein 2	ENSMUSG00000003824	MP:0001127	small ovary
MGI:1919096	Syce2	synaptonemal complex central element protein 2	ENSMUSG00000003824	MP:0001925	male infertility
MGI:1919096	Syce2	synaptonemal complex central element protein 2	ENSMUSG00000003824	MP:0001926	female infertility
MGI:1919096	Syce2	synaptonemal complex central element protein 2	ENSMUSG00000003824	MP:0004852	decreased testis weight
MGI:1919096	Syce2	synaptonemal complex central element protein 2	ENSMUSG00000003824	MP:0005168	abnormal female meiosis
MGI:1919096	Syce2	synaptonemal complex central element protein 2	ENSMUSG00000003824	MP:0005169	abnormal male meiosis
MGI:1919096	Syce2	synaptonemal complex central element protein 2	ENSMUSG00000003824	MP:0008261	arrest of male meiosis
MGI:2685145	Oxgr1	oxoglutarate (alpha-ketoglutarate) receptor 1	ENSMUSG00000044819	MP:0001790	abnormal immune system physiology
MGI:2685145	Oxgr1	oxoglutarate (alpha-ketoglutarate) receptor 1	ENSMUSG00000044819	MP:0003016	increased circulating bicarbonate level
MGI:2685145	Oxgr1	oxoglutarate (alpha-ketoglutarate) receptor 1	ENSMUSG00000044819	MP:0003020	decreased circulating chloride level
MGI:2685145	Oxgr1	oxoglutarate (alpha-ketoglutarate) receptor 1	ENSMUSG00000044819	MP:0009350	decreased urine pH
MGI:1277955	Bsn	bassoon	ENSMUSG00000032589	MP:0000243	myoclonus
MGI:1277955	Bsn	bassoon	ENSMUSG00000032589	MP:0000947	convulsive seizures
MGI:1277955	Bsn	bassoon	ENSMUSG00000032589	MP:0001005	abnormal retinal rod cell morphology
MGI:1277955	Bsn	bassoon	ENSMUSG00000032589	MP:0001393	ataxia
MGI:1277955	Bsn	bassoon	ENSMUSG00000032589	MP:0001523	impaired righting response
MGI:1277955	Bsn	bassoon	ENSMUSG00000032589	MP:0002083	premature death
MGI:1277955	Bsn	bassoon	ENSMUSG00000032589	MP:0002206	abnormal CNS synaptic transmission
MGI:1277955	Bsn	bassoon	ENSMUSG00000032589	MP:0002906	increased susceptibility to pharmacologically induced seizures
MGI:1277955	Bsn	bassoon	ENSMUSG00000032589	MP:0002917	decreased synaptic depression
MGI:1277955	Bsn	bassoon	ENSMUSG00000032589	MP:0003635	abnormal synaptic transmission
MGI:1277955	Bsn	bassoon	ENSMUSG00000032589	MP:0003996	clonic seizures
MGI:1277955	Bsn	bassoon	ENSMUSG00000032589	MP:0004417	decreased cochlear nerve compound action potential
MGI:1277955	Bsn	bassoon	ENSMUSG00000032589	MP:0004433	abnormal cochlear inner hair cell physiology
MGI:1277955	Bsn	bassoon	ENSMUSG00000032589	MP:0004562	abnormal inner hair cell synaptic ribbon morphology
MGI:1277955	Bsn	bassoon	ENSMUSG00000032589	MP:0004563	absent active-zone-anchored inner hair cell synaptic ribbon
MGI:1277955	Bsn	bassoon	ENSMUSG00000032589	MP:0004738	abnormal auditory brainstem response
MGI:1277955	Bsn	bassoon	ENSMUSG00000032589	MP:0004792	abnormal synaptic vesicle number
MGI:1277955	Bsn	bassoon	ENSMUSG00000032589	MP:0004994	abnormal brain wave pattern
MGI:1277955	Bsn	bassoon	ENSMUSG00000032589	MP:0005423	abnormal somatic nervous system physiology
MGI:1277955	Bsn	bassoon	ENSMUSG00000032589	MP:0006325	impaired hearing
MGI:107508	Ereg	epiregulin	ENSMUSG00000029377	MP:0001194	dermatitis
MGI:107508	Ereg	epiregulin	ENSMUSG00000029377	MP:0001263	weight loss
MGI:107508	Ereg	epiregulin	ENSMUSG00000029377	MP:0008537	increased susceptibility to induced colitis
MGI:107508	Ereg	epiregulin	ENSMUSG00000029377	MP:0008873	increased physiological sensitivity to xenobiotic
MGI:2443113	Jph4	junctophilin 4	ENSMUSG00000022208	MP:0001828	abnormal T cell activation
MGI:2443113	Jph4	junctophilin 4	ENSMUSG00000022208	MP:0002169	no abnormal phenotype detected
MGI:2443113	Jph4	junctophilin 4	ENSMUSG00000022208	MP:0004231	abnormal calcium ion homeostasis
MGI:2443113	Jph4	junctophilin 4	ENSMUSG00000022208	MP:0008751	abnormal interleukin level
MGI:1195272	Eda	ectodysplasin-A	ENSMUSG00000059327	MP:0000116	abnormal tooth development
MGI:1195272	Eda	ectodysplasin-A	ENSMUSG00000059327	MP:0000119	abnormal tooth eruption
MGI:1195272	Eda	ectodysplasin-A	ENSMUSG00000059327	MP:0000125	absent incisors
MGI:1195272	Eda	ectodysplasin-A	ENSMUSG00000059327	MP:0000367	abnormal coat/ hair morphology
MGI:1195272	Eda	ectodysplasin-A	ENSMUSG00000059327	MP:0000372	irregular coat pigmentation
MGI:1195272	Eda	ectodysplasin-A	ENSMUSG00000059327	MP:0000396	increased curvature of hairs
MGI:1195272	Eda	ectodysplasin-A	ENSMUSG00000059327	MP:0000397	abnormal guard hair morphology
MGI:1195272	Eda	ectodysplasin-A	ENSMUSG00000059327	MP:0000416	sparse hair
MGI:1195272	Eda	ectodysplasin-A	ENSMUSG00000059327	MP:0000417	short hair
MGI:1195272	Eda	ectodysplasin-A	ENSMUSG00000059327	MP:0000418	focal hair loss
MGI:1195272	Eda	ectodysplasin-A	ENSMUSG00000059327	MP:0000572	abnormal autopod morphology
MGI:1195272	Eda	ectodysplasin-A	ENSMUSG00000059327	MP:0000577	absent eccrine glands
MGI:1195272	Eda	ectodysplasin-A	ENSMUSG00000059327	MP:0000585	kinked tail
MGI:1195272	Eda	ectodysplasin-A	ENSMUSG00000059327	MP:0001199	thin skin
MGI:1195272	Eda	ectodysplasin-A	ENSMUSG00000059327	MP:0001218	thin epidermis
MGI:1195272	Eda	ectodysplasin-A	ENSMUSG00000059327	MP:0001262	decreased body weight
MGI:1195272	Eda	ectodysplasin-A	ENSMUSG00000059327	MP:0001284	absent vibrissae
MGI:1195272	Eda	ectodysplasin-A	ENSMUSG00000059327	MP:0001302	eyelids open at birth
MGI:1195272	Eda	ectodysplasin-A	ENSMUSG00000059327	MP:0001312	abnormal cornea morphology
MGI:1195272	Eda	ectodysplasin-A	ENSMUSG00000059327	MP:0001313	increased incidence of corneal inflammation
MGI:1195272	Eda	ectodysplasin-A	ENSMUSG00000059327	MP:0001314	corneal opacity
MGI:1195272	Eda	ectodysplasin-A	ENSMUSG00000059327	MP:0001340	abnormal eyelid morphology
MGI:1195272	Eda	ectodysplasin-A	ENSMUSG00000059327	MP:0001510	abnormal coat appearance
MGI:1195272	Eda	ectodysplasin-A	ENSMUSG00000059327	MP:0001851	eye inflammation
MGI:1195272	Eda	ectodysplasin-A	ENSMUSG00000059327	MP:0001852	conjunctivitis
MGI:1195272	Eda	ectodysplasin-A	ENSMUSG00000059327	MP:0001926	female infertility
MGI:1195272	Eda	ectodysplasin-A	ENSMUSG00000059327	MP:0002001	blindness
MGI:1195272	Eda	ectodysplasin-A	ENSMUSG00000059327	MP:0002060	abnormal skin morphology
MGI:1195272	Eda	ectodysplasin-A	ENSMUSG00000059327	MP:0002073	abnormal hair growth
MGI:1195272	Eda	ectodysplasin-A	ENSMUSG00000059327	MP:0002074	abnormal hair texture
MGI:1195272	Eda	ectodysplasin-A	ENSMUSG00000059327	MP:0002075	abnormal coat/hair pigmentation
MGI:1195272	Eda	ectodysplasin-A	ENSMUSG00000059327	MP:0002092	abnormal eye morphology
MGI:1195272	Eda	ectodysplasin-A	ENSMUSG00000059327	MP:0002095	abnormal skin pigmentation
MGI:1195272	Eda	ectodysplasin-A	ENSMUSG00000059327	MP:0002100	abnormal tooth morphology
MGI:1195272	Eda	ectodysplasin-A	ENSMUSG00000059327	MP:0002111	abnormal tail morphology
MGI:1195272	Eda	ectodysplasin-A	ENSMUSG00000059327	MP:0002132	abnormal respiratory system morphology
MGI:1195272	Eda	ectodysplasin-A	ENSMUSG00000059327	MP:0002233	abnormal nose morphology
MGI:1195272	Eda	ectodysplasin-A	ENSMUSG00000059327	MP:0002237	abnormal nasal cavity morphology
MGI:1195272	Eda	ectodysplasin-A	ENSMUSG00000059327	MP:0002277	abnormal respiratory mucosa morphology
MGI:1195272	Eda	ectodysplasin-A	ENSMUSG00000059327	MP:0002576	abnormal enamel morphology
MGI:1195272	Eda	ectodysplasin-A	ENSMUSG00000059327	MP:0002689	abnormal molar morphology
MGI:1195272	Eda	ectodysplasin-A	ENSMUSG00000059327	MP:0002832	coarse hair
MGI:1195272	Eda	ectodysplasin-A	ENSMUSG00000059327	MP:0003136	yellow coat color
MGI:1195272	Eda	ectodysplasin-A	ENSMUSG00000059327	MP:0003704	abnormal hair follicle development
MGI:1195272	Eda	ectodysplasin-A	ENSMUSG00000059327	MP:0003815	hairless
MGI:1195272	Eda	ectodysplasin-A	ENSMUSG00000059327	MP:0004381	abnormal hair follicle melanocyte morphology
MGI:1195272	Eda	ectodysplasin-A	ENSMUSG00000059327	MP:0004830	short incisors
MGI:1195272	Eda	ectodysplasin-A	ENSMUSG00000059327	MP:0005176	eyelids fail to open
MGI:1195272	Eda	ectodysplasin-A	ENSMUSG00000059327	MP:0005251	blepharitis
MGI:1195272	Eda	ectodysplasin-A	ENSMUSG00000059327	MP:0005287	narrow eye opening
MGI:1195272	Eda	ectodysplasin-A	ENSMUSG00000059327	MP:0005358	abnormal incisor morphology
MGI:1195272	Eda	ectodysplasin-A	ENSMUSG00000059327	MP:0005508	abnormal skeleton morphology
MGI:1195272	Eda	ectodysplasin-A	ENSMUSG00000059327	MP:0005542	corneal vascularization
MGI:1195272	Eda	ectodysplasin-A	ENSMUSG00000059327	MP:0006000	abnormal corneal epithelium morphology
MGI:1195272	Eda	ectodysplasin-A	ENSMUSG00000059327	MP:0006236	absent Meibomian glands
MGI:1195272	Eda	ectodysplasin-A	ENSMUSG00000059327	MP:0006365	absent guard hair
MGI:1195272	Eda	ectodysplasin-A	ENSMUSG00000059327	MP:0006366	absent zigzag hairs
MGI:1195272	Eda	ectodysplasin-A	ENSMUSG00000059327	MP:0006370	abnormal hair follicle pheomelanosome pheomelanin content
MGI:1195272	Eda	ectodysplasin-A	ENSMUSG00000059327	MP:0006371	absent hair follicle pheomelanosome pheomelanin
MGI:1195272	Eda	ectodysplasin-A	ENSMUSG00000059327	MP:0006400	decreased molar number
MGI:1195272	Eda	ectodysplasin-A	ENSMUSG00000059327	MP:0006401	absent male preputial gland
MGI:1195272	Eda	ectodysplasin-A	ENSMUSG00000059327	MP:0006402	small molars
MGI:1195272	Eda	ectodysplasin-A	ENSMUSG00000059327	MP:0008538	decreased zigzag hair amount
MGI:1195272	Eda	ectodysplasin-A	ENSMUSG00000059327	MP:0009003	abnormal vibrissa number
MGI:1195272	Eda	ectodysplasin-A	ENSMUSG00000059327	MP:0009652	abnormal palatal rugae morphology
MGI:1195272	Eda	ectodysplasin-A	ENSMUSG00000059327	MP:0009659	striated fur
MGI:1195272	Eda	ectodysplasin-A	ENSMUSG00000059327	MP:0010231	transverse fur striping
MGI:1195272	Eda	ectodysplasin-A	ENSMUSG00000059327	MP:0010233	hairless tail
MGI:1195272	Eda	ectodysplasin-A	ENSMUSG00000059327	MP:0012078	abnormal tail ring morphology
MGI:1195272	Eda	ectodysplasin-A	ENSMUSG00000059327	MP:0013177	abnormal tail tip morphology
MGI:1195272	Eda	ectodysplasin-A	ENSMUSG00000059327	MP:0013370	anhidrosis
MGI:1195272	Eda	ectodysplasin-A	ENSMUSG00000059327	MP:0013478	corneal limbitis
MGI:1195272	Eda	ectodysplasin-A	ENSMUSG00000059327	MP:0013558	abnormal exocrine gland morphology
MGI:1195272	Eda	ectodysplasin-A	ENSMUSG00000059327	MP:0013580	abnormal nasal gland morphology
MGI:1195272	Eda	ectodysplasin-A	ENSMUSG00000059327	MP:0013582	abnormal lateral nasal gland morphology
MGI:1195272	Eda	ectodysplasin-A	ENSMUSG00000059327	MP:0013745	abnormal eyelid margin morphology
MGI:1195272	Eda	ectodysplasin-A	ENSMUSG00000059327	MP:0030457	abnormal molar cusp morphology
MGI:1195272	Eda	ectodysplasin-A	ENSMUSG00000059327	MP:0030494	abnormal molar root morphology
MGI:1917777	Stambp	STAM binding protein	ENSMUSG00000006906	MP:0000218	increased leukocyte cell number
MGI:1917777	Stambp	STAM binding protein	ENSMUSG00000006906	MP:0000220	increased monocyte cell number
MGI:1917777	Stambp	STAM binding protein	ENSMUSG00000006906	MP:0000223	decreased monocyte cell number
MGI:1917777	Stambp	STAM binding protein	ENSMUSG00000006906	MP:0000788	abnormal cerebral cortex morphology
MGI:1917777	Stambp	STAM binding protein	ENSMUSG00000006906	MP:0000811	hippocampal neuron degeneration
MGI:1917777	Stambp	STAM binding protein	ENSMUSG00000006906	MP:0001344	blepharoptosis
MGI:1917777	Stambp	STAM binding protein	ENSMUSG00000006906	MP:0001513	limb grasping
MGI:1917777	Stambp	STAM binding protein	ENSMUSG00000006906	MP:0001732	postnatal growth retardation
MGI:1917777	Stambp	STAM binding protein	ENSMUSG00000006906	MP:0002606	increased basophil cell number
MGI:1917777	Stambp	STAM binding protein	ENSMUSG00000006906	MP:0002607	decreased basophil cell number
MGI:1917777	Stambp	STAM binding protein	ENSMUSG00000006906	MP:0005013	increased lymphocyte cell number
MGI:1917777	Stambp	STAM binding protein	ENSMUSG00000006906	MP:0011083	lethality at weaning, complete penetrance
MGI:1917777	Stambp	STAM binding protein	ENSMUSG00000006906	MP:0011110	preweaning lethality, incomplete penetrance
MGI:1891836	Mkks	McKusick-Kaufman syndrome	ENSMUSG00000027274	MP:0000914	exencephaly
MGI:1891836	Mkks	McKusick-Kaufman syndrome	ENSMUSG00000027274	MP:0001261	obese
MGI:1891836	Mkks	McKusick-Kaufman syndrome	ENSMUSG00000027274	MP:0001262	decreased body weight
MGI:1891836	Mkks	McKusick-Kaufman syndrome	ENSMUSG00000027274	MP:0001302	eyelids open at birth
MGI:1891836	Mkks	McKusick-Kaufman syndrome	ENSMUSG00000027274	MP:0001326	retinal degeneration
MGI:1891836	Mkks	McKusick-Kaufman syndrome	ENSMUSG00000027274	MP:0001402	hypoactivity
MGI:1891836	Mkks	McKusick-Kaufman syndrome	ENSMUSG00000027274	MP:0001925	male infertility
MGI:1891836	Mkks	McKusick-Kaufman syndrome	ENSMUSG00000027274	MP:0001984	abnormal olfaction
MGI:1891836	Mkks	McKusick-Kaufman syndrome	ENSMUSG00000027274	MP:0002842	increased systemic arterial blood pressure
MGI:1891836	Mkks	McKusick-Kaufman syndrome	ENSMUSG00000027274	MP:0004491	abnormal orientation of outer hair cell stereociliary bundles
MGI:1891836	Mkks	McKusick-Kaufman syndrome	ENSMUSG00000027274	MP:0004512	anosmia
MGI:1891836	Mkks	McKusick-Kaufman syndrome	ENSMUSG00000027274	MP:0004737	absent distortion product otoacoustic emissions
MGI:1891836	Mkks	McKusick-Kaufman syndrome	ENSMUSG00000027274	MP:0005656	decreased aggression
MGI:1891836	Mkks	McKusick-Kaufman syndrome	ENSMUSG00000027274	MP:0005669	increased circulating leptin level
MGI:1891836	Mkks	McKusick-Kaufman syndrome	ENSMUSG00000027274	MP:0006254	thin cerebral cortex
MGI:1891836	Mkks	McKusick-Kaufman syndrome	ENSMUSG00000027274	MP:0006358	absent pinna reflex
MGI:1891836	Mkks	McKusick-Kaufman syndrome	ENSMUSG00000027274	MP:0008283	small hippocampus
MGI:1891836	Mkks	McKusick-Kaufman syndrome	ENSMUSG00000027274	MP:0008535	enlarged lateral ventricles
MGI:1891836	Mkks	McKusick-Kaufman syndrome	ENSMUSG00000027274	MP:0008536	enlarged third ventricle
MGI:1891836	Mkks	McKusick-Kaufman syndrome	ENSMUSG00000027274	MP:0008545	absent sperm flagellum
MGI:1891836	Mkks	McKusick-Kaufman syndrome	ENSMUSG00000027274	MP:0008789	abnormal olfactory epithelium morphology
MGI:1891836	Mkks	McKusick-Kaufman syndrome	ENSMUSG00000027274	MP:0011101	prenatal lethality, incomplete penetrance
MGI:1891836	Mkks	McKusick-Kaufman syndrome	ENSMUSG00000027274	MP:0012468	decreased striatum size
MGI:1891836	Mkks	McKusick-Kaufman syndrome	ENSMUSG00000027274	MP:0020351	decreased vocalization
MGI:1891836	Mkks	McKusick-Kaufman syndrome	ENSMUSG00000027274	MP:0030962	abnormal inner hair cell kinocilium location or orientation
MGI:1919784	Rcc2	regulator of chromosome condensation 2	ENSMUSG00000040945	MP:0002075	abnormal coat/hair pigmentation
MGI:1919784	Rcc2	regulator of chromosome condensation 2	ENSMUSG00000040945	MP:0002591	decreased mean corpuscular volume
MGI:1919784	Rcc2	regulator of chromosome condensation 2	ENSMUSG00000040945	MP:0002833	increased heart weight
MGI:1919784	Rcc2	regulator of chromosome condensation 2	ENSMUSG00000040945	MP:0005419	decreased circulating serum albumin level
MGI:1919784	Rcc2	regulator of chromosome condensation 2	ENSMUSG00000040945	MP:0008259	abnormal optic disk morphology
MGI:1919784	Rcc2	regulator of chromosome condensation 2	ENSMUSG00000040945	MP:0013278	decreased fasting circulating glucose level
MGI:1919784	Rcc2	regulator of chromosome condensation 2	ENSMUSG00000040945	MP:0013279	increased fasting circulating glucose level
MGI:1930187	Maged1	melanoma antigen, family D, 1	ENSMUSG00000025151	MP:0001011	abnormal superior cervical ganglion morphology
MGI:1930187	Maged1	melanoma antigen, family D, 1	ENSMUSG00000025151	MP:0001361	social withdrawal
MGI:1930187	Maged1	melanoma antigen, family D, 1	ENSMUSG00000025151	MP:0001402	hypoactivity
MGI:1930187	Maged1	melanoma antigen, family D, 1	ENSMUSG00000025151	MP:0001417	decreased exploration in new environment
MGI:1930187	Maged1	melanoma antigen, family D, 1	ENSMUSG00000025151	MP:0002573	behavioral despair
MGI:1930187	Maged1	melanoma antigen, family D, 1	ENSMUSG00000025151	MP:0003204	decreased neuron apoptosis
MGI:1930187	Maged1	melanoma antigen, family D, 1	ENSMUSG00000025151	MP:0005253	abnormal eye physiology
MGI:1930187	Maged1	melanoma antigen, family D, 1	ENSMUSG00000025151	MP:0005322	abnormal serotonin level
MGI:1930187	Maged1	melanoma antigen, family D, 1	ENSMUSG00000025151	MP:0008752	abnormal tumor necrosis factor level
MGI:1930187	Maged1	melanoma antigen, family D, 1	ENSMUSG00000025151	MP:0008859	abnormal hair cycle catagen phase
MGI:1930187	Maged1	melanoma antigen, family D, 1	ENSMUSG00000025151	MP:0009253	abnormal sympathetic neuron physiology
MGI:1930187	Maged1	melanoma antigen, family D, 1	ENSMUSG00000025151	MP:0009710	anhedonia
MGI:1930187	Maged1	melanoma antigen, family D, 1	ENSMUSG00000025151	MP:0010069	increased serotonin level
MGI:1930187	Maged1	melanoma antigen, family D, 1	ENSMUSG00000025151	MP:0010070	decreased serotonin level
MGI:1930187	Maged1	melanoma antigen, family D, 1	ENSMUSG00000025151	MP:0020467	abnormal circadian behavior
MGI:1930187	Maged1	melanoma antigen, family D, 1	ENSMUSG00000025151	MP:0020470	shortened circadian behavior period
MGI:1930187	Maged1	melanoma antigen, family D, 1	ENSMUSG00000025151	MP:0020476	abnormal circardian behavior entrainment
MGI:2663511	Reps2	RALBP1 associated Eps domain containing protein 2	ENSMUSG00000040855	MP:0001304	cataract
MGI:98307	Sim2	single-minded family bHLH transcription factor 2	ENSMUSG00000062713	MP:0000116	abnormal tooth development
MGI:98307	Sim2	single-minded family bHLH transcription factor 2	ENSMUSG00000062713	MP:0001954	respiratory distress
MGI:98307	Sim2	single-minded family bHLH transcription factor 2	ENSMUSG00000062713	MP:0002251	abnormal nasopharynx morphology
MGI:98307	Sim2	single-minded family bHLH transcription factor 2	ENSMUSG00000062713	MP:0003755	abnormal palate morphology
MGI:98307	Sim2	single-minded family bHLH transcription factor 2	ENSMUSG00000062713	MP:0003760	decreased palatal length
MGI:98307	Sim2	single-minded family bHLH transcription factor 2	ENSMUSG00000062713	MP:0004452	abnormal pterygoid process morphology
MGI:98307	Sim2	single-minded family bHLH transcription factor 2	ENSMUSG00000062713	MP:0009247	meteorism
MGI:98307	Sim2	single-minded family bHLH transcription factor 2	ENSMUSG00000062713	MP:0009883	palatal shelf hypoplasia
MGI:98307	Sim2	single-minded family bHLH transcription factor 2	ENSMUSG00000062713	MP:0009890	cleft secondary palate
MGI:98307	Sim2	single-minded family bHLH transcription factor 2	ENSMUSG00000062713	MP:0009908	protruding tongue
MGI:98307	Sim2	single-minded family bHLH transcription factor 2	ENSMUSG00000062713	MP:0010994	aerophagia
MGI:98307	Sim2	single-minded family bHLH transcription factor 2	ENSMUSG00000062713	MP:0011085	postnatal lethality, complete penetrance
MGI:1344037	Rpgr	retinitis pigmentosa GTPase regulator	ENSMUSG00000031174	MP:0001006	abnormal retinal cone cell morphology
MGI:1344037	Rpgr	retinitis pigmentosa GTPase regulator	ENSMUSG00000031174	MP:0001325	abnormal retina morphology
MGI:1344037	Rpgr	retinitis pigmentosa GTPase regulator	ENSMUSG00000031174	MP:0001326	retinal degeneration
MGI:1344037	Rpgr	retinitis pigmentosa GTPase regulator	ENSMUSG00000031174	MP:0002792	abnormal retinal vasculature morphology
MGI:1344037	Rpgr	retinitis pigmentosa GTPase regulator	ENSMUSG00000031174	MP:0002864	abnormal ocular fundus morphology
MGI:1344037	Rpgr	retinitis pigmentosa GTPase regulator	ENSMUSG00000031174	MP:0003728	abnormal retinal photoreceptor layer morphology
MGI:1344037	Rpgr	retinitis pigmentosa GTPase regulator	ENSMUSG00000031174	MP:0003729	abnormal photoreceptor outer segment morphology
MGI:1344037	Rpgr	retinitis pigmentosa GTPase regulator	ENSMUSG00000031174	MP:0003730	abnormal photoreceptor inner segment morphology
MGI:1344037	Rpgr	retinitis pigmentosa GTPase regulator	ENSMUSG00000031174	MP:0003731	abnormal retinal outer nuclear layer morphology
MGI:1344037	Rpgr	retinitis pigmentosa GTPase regulator	ENSMUSG00000031174	MP:0004021	abnormal rod electrophysiology
MGI:1344037	Rpgr	retinitis pigmentosa GTPase regulator	ENSMUSG00000031174	MP:0004022	abnormal cone electrophysiology
[truncated: 10,879 more rows]

## Sheet: Table S3
Table S3. MGI phenotypes of genes enriched by KEGG analysis at E7.5
MGI gene_ID	Symbol	Name	Ensembl_ID	MP_D	Term
MGI:1202301	Itch	itchy, E3 ubiquitin protein ligase	ENSMUSG00000027598	MP:0000063	decreased bone mineral density
MGI:1202301	Itch	itchy, E3 ubiquitin protein ligase	protein coding gene	MP:0000194	increased circulating calcium level
MGI:1202301	Itch	itchy, E3 ubiquitin protein ligase	protein coding gene	MP:0000218	increased leukocyte cell number
MGI:1202301	Itch	itchy, E3 ubiquitin protein ligase	protein coding gene	MP:0000219	increased neutrophil cell number
MGI:1202301	Itch	itchy, E3 ubiquitin protein ligase	protein coding gene	MP:0000691	enlarged spleen
MGI:1202301	Itch	itchy, E3 ubiquitin protein ligase	protein coding gene	MP:0000702	enlarged lymph nodes
MGI:1202301	Itch	itchy, E3 ubiquitin protein ligase	protein coding gene	MP:0000745	tremors
MGI:1202301	Itch	itchy, E3 ubiquitin protein ligase	protein coding gene	MP:0001194	dermatitis
MGI:1202301	Itch	itchy, E3 ubiquitin protein ligase	protein coding gene	MP:0001212	skin lesions
MGI:1202301	Itch	itchy, E3 ubiquitin protein ligase	protein coding gene	MP:0001263	weight loss
MGI:1202301	Itch	itchy, E3 ubiquitin protein ligase	protein coding gene	MP:0001846	increased inflammatory response
MGI:1202301	Itch	itchy, E3 ubiquitin protein ligase	protein coding gene	MP:0001861	lung inflammation
MGI:1202301	Itch	itchy, E3 ubiquitin protein ligase	protein coding gene	MP:0002083	premature death
MGI:1202301	Itch	itchy, E3 ubiquitin protein ligase	protein coding gene	MP:0002100	abnormal tooth morphology
MGI:1202301	Itch	itchy, E3 ubiquitin protein ligase	protein coding gene	MP:0002221	abnormal lymph organ size
MGI:1202301	Itch	itchy, E3 ubiquitin protein ligase	protein coding gene	MP:0002401	abnormal lymphopoiesis
MGI:1202301	Itch	itchy, E3 ubiquitin protein ligase	protein coding gene	MP:0002490	abnormal immunoglobulin level
MGI:1202301	Itch	itchy, E3 ubiquitin protein ligase	protein coding gene	MP:0002495	increased IgA level
MGI:1202301	Itch	itchy, E3 ubiquitin protein ligase	protein coding gene	MP:0002497	increased IgE level
MGI:1202301	Itch	itchy, E3 ubiquitin protein ligase	protein coding gene	MP:0002590	increased mean corpuscular volume
MGI:1202301	Itch	itchy, E3 ubiquitin protein ligase	protein coding gene	MP:0002591	decreased mean corpuscular volume
MGI:1202301	Itch	itchy, E3 ubiquitin protein ligase	protein coding gene	MP:0002833	increased heart weight
MGI:1202301	Itch	itchy, E3 ubiquitin protein ligase	protein coding gene	MP:0002966	decreased circulating alkaline phosphatase level
MGI:1202301	Itch	itchy, E3 ubiquitin protein ligase	protein coding gene	MP:0003795	abnormal bone structure
MGI:1202301	Itch	itchy, E3 ubiquitin protein ligase	protein coding gene	MP:0003960	increased lean body mass
MGI:1202301	Itch	itchy, E3 ubiquitin protein ligase	protein coding gene	MP:0004946	abnormal regulatory T cell physiology
MGI:1202301	Itch	itchy, E3 ubiquitin protein ligase	protein coding gene	MP:0004973	increased regulatory T cell number
MGI:1202301	Itch	itchy, E3 ubiquitin protein ligase	protein coding gene	MP:0005011	increased eosinophil cell number
MGI:1202301	Itch	itchy, E3 ubiquitin protein ligase	protein coding gene	MP:0005016	decreased lymphocyte cell number
MGI:1202301	Itch	itchy, E3 ubiquitin protein ligase	protein coding gene	MP:0005466	abnormal T-helper 2 physiology
MGI:1202301	Itch	itchy, E3 ubiquitin protein ligase	protein coding gene	MP:0005568	increased circulating total protein level
MGI:1202301	Itch	itchy, E3 ubiquitin protein ligase	protein coding gene	MP:0006359	absent startle reflex
MGI:1202301	Itch	itchy, E3 ubiquitin protein ligase	protein coding gene	MP:0008074	increased CD4-positive, alpha beta T cell number
MGI:1202301	Itch	itchy, E3 ubiquitin protein ligase	protein coding gene	MP:0008075	decreased CD4-positive, alpha beta T cell number
MGI:1202301	Itch	itchy, E3 ubiquitin protein ligase	protein coding gene	MP:0008078	increased CD8-positive, alpha-beta T cell number
MGI:1202301	Itch	itchy, E3 ubiquitin protein ligase	protein coding gene	MP:0008092	abnormal T-helper 2 cell differentiation
MGI:1202301	Itch	itchy, E3 ubiquitin protein ligase	protein coding gene	MP:0008499	increased IgG1 level
MGI:1202301	Itch	itchy, E3 ubiquitin protein ligase	protein coding gene	MP:0008568	abnormal interleukin secretion
MGI:1202301	Itch	itchy, E3 ubiquitin protein ligase	protein coding gene	MP:0008660	increased interleukin-10 secretion
MGI:1202301	Itch	itchy, E3 ubiquitin protein ligase	protein coding gene	MP:0008672	increased interleukin-13 secretion
MGI:1202301	Itch	itchy, E3 ubiquitin protein ligase	protein coding gene	MP:0008681	increased interleukin-17 secretion
MGI:1202301	Itch	itchy, E3 ubiquitin protein ligase	protein coding gene	MP:0008699	increased interleukin-4 secretion
MGI:1202301	Itch	itchy, E3 ubiquitin protein ligase	protein coding gene	MP:0008702	increased interleukin-5 secretion
MGI:1202301	Itch	itchy, E3 ubiquitin protein ligase	protein coding gene	MP:0010025	decreased total body fat amount
MGI:1202301	Itch	itchy, E3 ubiquitin protein ligase	protein coding gene	MP:0010053	decreased grip strength
MGI:1202301	Itch	itchy, E3 ubiquitin protein ligase	protein coding gene	MP:0010067	increased red blood cell distribution width
MGI:1202301	Itch	itchy, E3 ubiquitin protein ligase	protein coding gene	MP:0010088	decreased circulating fructosamine level
MGI:1202301	Itch	itchy, E3 ubiquitin protein ligase	protein coding gene	MP:0010124	decreased bone mineral content
MGI:1202301	Itch	itchy, E3 ubiquitin protein ligase	protein coding gene	MP:0011496	abnormal head size
MGI:1202301	Itch	itchy, E3 ubiquitin protein ligase	protein coding gene	MP:0012188	increased regulatory T cell apoptosis
MGI:1202301	Itch	itchy, E3 ubiquitin protein ligase	protein coding gene	MP:0012362	increased large unstained cell number
MGI:1353576	Pik3cg	phosphatidylinositol-4,5-bisphosphate 3-kinase catalytic subunit gamma	ENSMUSG00000020573	MP:0000218	increased leukocyte cell number
MGI:1353576	Pik3cg	phosphatidylinositol-4,5-bisphosphate 3-kinase catalytic subunit gamma	protein coding gene	MP:0000219	increased neutrophil cell number
MGI:1353576	Pik3cg	phosphatidylinositol-4,5-bisphosphate 3-kinase catalytic subunit gamma	protein coding gene	MP:0000220	increased monocyte cell number
MGI:1353576	Pik3cg	phosphatidylinositol-4,5-bisphosphate 3-kinase catalytic subunit gamma	protein coding gene	MP:0000222	decreased neutrophil cell number
MGI:1353576	Pik3cg	phosphatidylinositol-4,5-bisphosphate 3-kinase catalytic subunit gamma	protein coding gene	MP:0000278	abnormal myocardial fiber morphology
MGI:1353576	Pik3cg	phosphatidylinositol-4,5-bisphosphate 3-kinase catalytic subunit gamma	protein coding gene	MP:0000715	decreased thymocyte number
MGI:1353576	Pik3cg	phosphatidylinositol-4,5-bisphosphate 3-kinase catalytic subunit gamma	protein coding gene	MP:0001212	skin lesions
MGI:1353576	Pik3cg	phosphatidylinositol-4,5-bisphosphate 3-kinase catalytic subunit gamma	protein coding gene	MP:0001263	weight loss
MGI:1353576	Pik3cg	phosphatidylinositol-4,5-bisphosphate 3-kinase catalytic subunit gamma	protein coding gene	MP:0001819	abnormal immune cell physiology
MGI:1353576	Pik3cg	phosphatidylinositol-4,5-bisphosphate 3-kinase catalytic subunit gamma	protein coding gene	MP:0001823	thymus hypoplasia
MGI:1353576	Pik3cg	phosphatidylinositol-4,5-bisphosphate 3-kinase catalytic subunit gamma	protein coding gene	MP:0001828	abnormal T cell activation
MGI:1353576	Pik3cg	phosphatidylinositol-4,5-bisphosphate 3-kinase catalytic subunit gamma	protein coding gene	MP:0001845	abnormal inflammatory response
MGI:1353576	Pik3cg	phosphatidylinositol-4,5-bisphosphate 3-kinase catalytic subunit gamma	protein coding gene	MP:0001876	decreased inflammatory response
MGI:1353576	Pik3cg	phosphatidylinositol-4,5-bisphosphate 3-kinase catalytic subunit gamma	protein coding gene	MP:0002123	abnormal definitive hematopoiesis
MGI:1353576	Pik3cg	phosphatidylinositol-4,5-bisphosphate 3-kinase catalytic subunit gamma	protein coding gene	MP:0002145	abnormal T cell differentiation
MGI:1353576	Pik3cg	phosphatidylinositol-4,5-bisphosphate 3-kinase catalytic subunit gamma	protein coding gene	MP:0002412	increased susceptibility to bacterial infection
MGI:1353576	Pik3cg	phosphatidylinositol-4,5-bisphosphate 3-kinase catalytic subunit gamma	protein coding gene	MP:0002418	increased susceptibility to viral infection
MGI:1353576	Pik3cg	phosphatidylinositol-4,5-bisphosphate 3-kinase catalytic subunit gamma	protein coding gene	MP:0002442	abnormal leukocyte physiology
MGI:1353576	Pik3cg	phosphatidylinositol-4,5-bisphosphate 3-kinase catalytic subunit gamma	protein coding gene	MP:0002444	abnormal T cell physiology
MGI:1353576	Pik3cg	phosphatidylinositol-4,5-bisphosphate 3-kinase catalytic subunit gamma	protein coding gene	MP:0002451	abnormal macrophage physiology
MGI:1353576	Pik3cg	phosphatidylinositol-4,5-bisphosphate 3-kinase catalytic subunit gamma	protein coding gene	MP:0002460	decreased immunoglobulin level
MGI:1353576	Pik3cg	phosphatidylinositol-4,5-bisphosphate 3-kinase catalytic subunit gamma	protein coding gene	MP:0002463	abnormal neutrophil physiology
MGI:1353576	Pik3cg	phosphatidylinositol-4,5-bisphosphate 3-kinase catalytic subunit gamma	protein coding gene	MP:0002551	abnormal blood coagulation
MGI:1353576	Pik3cg	phosphatidylinositol-4,5-bisphosphate 3-kinase catalytic subunit gamma	protein coding gene	MP:0002942	decreased circulating alanine transaminase level
MGI:1353576	Pik3cg	phosphatidylinositol-4,5-bisphosphate 3-kinase catalytic subunit gamma	protein coding gene	MP:0003436	decreased susceptibility to induced arthritis
MGI:1353576	Pik3cg	phosphatidylinositol-4,5-bisphosphate 3-kinase catalytic subunit gamma	protein coding gene	MP:0003799	impaired macrophage chemotaxis
MGI:1353576	Pik3cg	phosphatidylinositol-4,5-bisphosphate 3-kinase catalytic subunit gamma	protein coding gene	MP:0003884	decreased macrophage cell number
MGI:1353576	Pik3cg	phosphatidylinositol-4,5-bisphosphate 3-kinase catalytic subunit gamma	protein coding gene	MP:0004084	abnormal cardiac muscle relaxation
MGI:1353576	Pik3cg	phosphatidylinositol-4,5-bisphosphate 3-kinase catalytic subunit gamma	protein coding gene	MP:0004392	abnormal CD8-positive, alpha-beta T cell physiology
MGI:1353576	Pik3cg	phosphatidylinositol-4,5-bisphosphate 3-kinase catalytic subunit gamma	protein coding gene	MP:0004867	decreased platelet calcium level
MGI:1353576	Pik3cg	phosphatidylinositol-4,5-bisphosphate 3-kinase catalytic subunit gamma	protein coding gene	MP:0005011	increased eosinophil cell number
MGI:1353576	Pik3cg	phosphatidylinositol-4,5-bisphosphate 3-kinase catalytic subunit gamma	protein coding gene	MP:0005025	abnormal response to infection
MGI:1353576	Pik3cg	phosphatidylinositol-4,5-bisphosphate 3-kinase catalytic subunit gamma	protein coding gene	MP:0005079	decreased cytotoxic T cell cytolysis
MGI:1353576	Pik3cg	phosphatidylinositol-4,5-bisphosphate 3-kinase catalytic subunit gamma	protein coding gene	MP:0005095	decreased T cell proliferation
MGI:1353576	Pik3cg	phosphatidylinositol-4,5-bisphosphate 3-kinase catalytic subunit gamma	protein coding gene	MP:0005294	abnormal heart ventricle morphology
MGI:1353576	Pik3cg	phosphatidylinositol-4,5-bisphosphate 3-kinase catalytic subunit gamma	protein coding gene	MP:0005464	abnormal platelet physiology
MGI:1353576	Pik3cg	phosphatidylinositol-4,5-bisphosphate 3-kinase catalytic subunit gamma	protein coding gene	MP:0005466	abnormal T-helper 2 physiology
MGI:1353576	Pik3cg	phosphatidylinositol-4,5-bisphosphate 3-kinase catalytic subunit gamma	protein coding gene	MP:0005599	increased cardiac muscle contractility
MGI:1353576	Pik3cg	phosphatidylinositol-4,5-bisphosphate 3-kinase catalytic subunit gamma	protein coding gene	MP:0008053	abnormal NK cell differentiation
MGI:1353576	Pik3cg	phosphatidylinositol-4,5-bisphosphate 3-kinase catalytic subunit gamma	protein coding gene	MP:0008075	decreased CD4-positive, alpha beta T cell number
MGI:1353576	Pik3cg	phosphatidylinositol-4,5-bisphosphate 3-kinase catalytic subunit gamma	protein coding gene	MP:0008079	decreased CD8-positive, alpha-beta T cell number
MGI:1353576	Pik3cg	phosphatidylinositol-4,5-bisphosphate 3-kinase catalytic subunit gamma	protein coding gene	MP:0008560	increased tumor necrosis factor secretion
MGI:1353576	Pik3cg	phosphatidylinositol-4,5-bisphosphate 3-kinase catalytic subunit gamma	protein coding gene	MP:0008567	decreased interferon-gamma secretion
MGI:1353576	Pik3cg	phosphatidylinositol-4,5-bisphosphate 3-kinase catalytic subunit gamma	protein coding gene	MP:0008657	increased interleukin-1 beta secretion
MGI:1353576	Pik3cg	phosphatidylinositol-4,5-bisphosphate 3-kinase catalytic subunit gamma	protein coding gene	MP:0008688	decreased interleukin-2 secretion
MGI:1353576	Pik3cg	phosphatidylinositol-4,5-bisphosphate 3-kinase catalytic subunit gamma	protein coding gene	MP:0008705	increased interleukin-6 secretion
MGI:1353576	Pik3cg	phosphatidylinositol-4,5-bisphosphate 3-kinase catalytic subunit gamma	protein coding gene	MP:0008719	impaired neutrophil recruitment
MGI:1353576	Pik3cg	phosphatidylinositol-4,5-bisphosphate 3-kinase catalytic subunit gamma	protein coding gene	MP:0008720	impaired neutrophil chemotaxis
MGI:1353576	Pik3cg	phosphatidylinositol-4,5-bisphosphate 3-kinase catalytic subunit gamma	protein coding gene	MP:0009549	decreased platelet aggregation
MGI:1353576	Pik3cg	phosphatidylinositol-4,5-bisphosphate 3-kinase catalytic subunit gamma	protein coding gene	MP:0009763	increased sensitivity to induced morbidity/mortality
MGI:99448	Ifi47	interferon gamma inducible protein 47	ENSMUSG00000078920	MP:0005027	increased susceptibility to parasitic infection
MGI:96543	Il1b	interleukin 1 beta	ENSMUSG00000027398	MP:0000920	abnormal myelination
MGI:96543	Il1b	interleukin 1 beta	protein coding gene	MP:0000953	abnormal oligodendrocyte morphology
MGI:96543	Il1b	interleukin 1 beta	protein coding gene	MP:0001273	decreased metastatic potential
MGI:96543	Il1b	interleukin 1 beta	protein coding gene	MP:0001876	decreased inflammatory response
MGI:96543	Il1b	interleukin 1 beta	protein coding gene	MP:0002410	decreased susceptibility to viral infection
MGI:96543	Il1b	interleukin 1 beta	protein coding gene	MP:0002412	increased susceptibility to bacterial infection
MGI:96543	Il1b	interleukin 1 beta	protein coding gene	MP:0002451	abnormal macrophage physiology
MGI:96543	Il1b	interleukin 1 beta	protein coding gene	MP:0002665	decreased circulating corticosterone level
MGI:96543	Il1b	interleukin 1 beta	protein coding gene	MP:0003447	decreased tumor growth/size
MGI:96543	Il1b	interleukin 1 beta	protein coding gene	MP:0003829	impaired febrile response
MGI:96543	Il1b	interleukin 1 beta	protein coding gene	MP:0003945	abnormal lymphocyte physiology
MGI:96543	Il1b	interleukin 1 beta	protein coding gene	MP:0004824	decreased susceptibility to experimental autoimmune myasthenia gravis
MGI:96543	Il1b	interleukin 1 beta	protein coding gene	MP:0004883	abnormal vascular wound healing
MGI:96543	Il1b	interleukin 1 beta	protein coding gene	MP:0005087	decreased acute inflammation
MGI:96543	Il1b	interleukin 1 beta	protein coding gene	MP:0005166	decreased susceptibility to injury
MGI:96543	Il1b	interleukin 1 beta	protein coding gene	MP:0005167	abnormal blood-brain barrier function
MGI:96543	Il1b	interleukin 1 beta	protein coding gene	MP:0005616	decreased susceptibility to type IV hypersensitivity reaction
MGI:96543	Il1b	interleukin 1 beta	protein coding gene	MP:0008561	decreased tumor necrosis factor secretion
MGI:96543	Il1b	interleukin 1 beta	protein coding gene	MP:0008567	decreased interferon-gamma secretion
MGI:96543	Il1b	interleukin 1 beta	protein coding gene	MP:0008642	decreased circulating interleukin-1 beta level
MGI:96543	Il1b	interleukin 1 beta	protein coding gene	MP:0008658	decreased interleukin-1 beta secretion
MGI:96543	Il1b	interleukin 1 beta	protein coding gene	MP:0008688	decreased interleukin-2 secretion
MGI:96543	Il1b	interleukin 1 beta	protein coding gene	MP:0008700	decreased interleukin-4 secretion
MGI:96543	Il1b	interleukin 1 beta	protein coding gene	MP:0008704	abnormal interleukin-6 secretion
MGI:96543	Il1b	interleukin 1 beta	protein coding gene	MP:0008831	abnormal insulin-like growth factor I level
MGI:96543	Il1b	interleukin 1 beta	protein coding gene	MP:0009764	decreased sensitivity to induced morbidity/mortality
MGI:96543	Il1b	interleukin 1 beta	protein coding gene	MP:0009788	increased susceptibility to bacterial infection induced morbidity/mortality
MGI:96543	Il1b	interleukin 1 beta	protein coding gene	MP:0009790	decreased susceptibility to viral infection induced morbidity/mortality
MGI:96543	Il1b	interleukin 1 beta	protein coding gene	MP:0010144	abnormal tumor vascularization
MGI:96543	Il1b	interleukin 1 beta	protein coding gene	MP:0030524	abnormal tooth root resorption
MGI:96547	Il1b	interleukin 1 receptor antagonist	protein coding gene	MP:0000260	abnormal angiogenesis
MGI:96547	Il1b	interleukin 1 receptor antagonist	protein coding gene	MP:0001193	psoriasis
MGI:96547	Il1b	interleukin 1 receptor antagonist	protein coding gene	MP:0001212	skin lesions
MGI:96547	Il1b	interleukin 1 receptor antagonist	protein coding gene	MP:0001216	abnormal epidermal layer morphology
MGI:96547	Il1b	interleukin 1 receptor antagonist	protein coding gene	MP:0001219	thick epidermis
MGI:96547	Il1b	interleukin 1 receptor antagonist	protein coding gene	MP:0001230	epidermal desquamation
MGI:96547	Il1b	interleukin 1 receptor antagonist	protein coding gene	MP:0001243	abnormal dermal layer morphology
MGI:96547	Il1b	interleukin 1 receptor antagonist	protein coding gene	MP:0001245	thick dermal layer
MGI:96547	Il1b	interleukin 1 receptor antagonist	protein coding gene	MP:0001262	decreased body weight
MGI:96547	Il1b	interleukin 1 receptor antagonist	protein coding gene	MP:0001732	postnatal growth retardation
MGI:96547	Il1b	interleukin 1 receptor antagonist	protein coding gene	MP:0001777	abnormal body temperature homeostasis
MGI:96547	Il1b	interleukin 1 receptor antagonist	protein coding gene	MP:0001876	decreased inflammatory response
MGI:96547	Il1b	interleukin 1 receptor antagonist	protein coding gene	MP:0001914	hemorrhage
MGI:96547	Il1b	interleukin 1 receptor antagonist	protein coding gene	MP:0001921	reduced fertility
MGI:96547	Il1b	interleukin 1 receptor antagonist	protein coding gene	MP:0002083	premature death
MGI:96547	Il1b	interleukin 1 receptor antagonist	protein coding gene	MP:0002410	decreased susceptibility to viral infection
MGI:96547	Il1b	interleukin 1 receptor antagonist	protein coding gene	MP:0002411	decreased susceptibility to bacterial infection
MGI:96547	Il1b	interleukin 1 receptor antagonist	protein coding gene	MP:0002412	increased susceptibility to bacterial infection
MGI:96547	Il1b	interleukin 1 receptor antagonist	protein coding gene	MP:0002432	abnormal CD4-positive, alpha beta T cell morphology
MGI:96547	Il1b	interleukin 1 receptor antagonist	protein coding gene	MP:0002433	abnormal T-helper 1 cell morphology
MGI:96547	Il1b	interleukin 1 receptor antagonist	protein coding gene	MP:0002434	abnormal T-helper 2 cell morphology
MGI:96547	Il1b	interleukin 1 receptor antagonist	protein coding gene	MP:0002499	chronic inflammation
MGI:96547	Il1b	interleukin 1 receptor antagonist	protein coding gene	MP:0002500	granulomatous inflammation
MGI:96547	Il1b	interleukin 1 receptor antagonist	protein coding gene	MP:0002722	abnormal immune system organ morphology
MGI:96547	Il1b	interleukin 1 receptor antagonist	protein coding gene	MP:0003427	parakeratosis
MGI:96547	Il1b	interleukin 1 receptor antagonist	protein coding gene	MP:0003453	abnormal keratinocyte physiology
MGI:96547	Il1b	interleukin 1 receptor antagonist	protein coding gene	MP:0003561	rheumatoid arthritis
MGI:96547	Il1b	interleukin 1 receptor antagonist	protein coding gene	MP:0003711	pathological neovascularization
MGI:96547	Il1b	interleukin 1 receptor antagonist	protein coding gene	MP:0003724	increased susceptibility to induced arthritis
MGI:96547	Il1b	interleukin 1 receptor antagonist	protein coding gene	MP:0004883	abnormal vascular wound healing
MGI:96547	Il1b	interleukin 1 receptor antagonist	protein coding gene	MP:0004947	skin inflammation
MGI:96547	Il1b	interleukin 1 receptor antagonist	protein coding gene	MP:0005088	increased acute inflammation
MGI:96547	Il1b	interleukin 1 receptor antagonist	protein coding gene	MP:0005179	decreased circulating cholesterol level
MGI:96547	Il1b	interleukin 1 receptor antagonist	protein coding gene	MP:0005348	increased T cell proliferation
MGI:96547	Il1b	interleukin 1 receptor antagonist	protein coding gene	MP:0006135	artery stenosis
MGI:96547	Il1b	interleukin 1 receptor antagonist	protein coding gene	MP:0008115	abnormal dendritic cell differentiation
MGI:96547	Il1b	interleukin 1 receptor antagonist	protein coding gene	MP:0008125	abnormal dendritic cell number
MGI:96547	Il1b	interleukin 1 receptor antagonist	protein coding gene	MP:0008566	increased interferon-gamma secretion
MGI:96547	Il1b	interleukin 1 receptor antagonist	protein coding gene	MP:0008591	increased circulating interleukin-1 level
MGI:96547	Il1b	interleukin 1 receptor antagonist	protein coding gene	MP:0008592	decreased circulating interleukin-1 level
MGI:96547	Il1b	interleukin 1 receptor antagonist	protein coding gene	MP:0008596	increased circulating interleukin-6 level
MGI:96547	Il1b	interleukin 1 receptor antagonist	protein coding gene	MP:0008597	decreased circulating interleukin-6 level
MGI:96547	Il1b	interleukin 1 receptor antagonist	protein coding gene	MP:0008657	increased interleukin-1 beta secretion
MGI:96547	Il1b	interleukin 1 receptor antagonist	protein coding gene	MP:0008681	increased interleukin-17 secretion
MGI:96547	Il1b	interleukin 1 receptor antagonist	protein coding gene	MP:0008705	increased interleukin-6 secretion
MGI:96547	Il1b	interleukin 1 receptor antagonist	protein coding gene	MP:0008722	abnormal chemokine secretion
MGI:96547	Il1b	interleukin 1 receptor antagonist	protein coding gene	MP:0008734	decreased susceptibility to endotoxin shock
MGI:96547	Il1b	interleukin 1 receptor antagonist	protein coding gene	MP:0008735	increased susceptibility to endotoxin shock
MGI:96547	Il1b	interleukin 1 receptor antagonist	protein coding gene	MP:0010139	aortitis
MGI:96547	Il1b	interleukin 1 receptor antagonist	protein coding gene	MP:0010214	abnormal circulating serum amyloid protein level
MGI:101836	Traf1	TNF receptor-associated factor 1	ENSMUSG00000026875	MP:0005013	increased lymphocyte cell number
MGI:101836	Traf1	TNF receptor-associated factor 1	protein coding gene	MP:0005348	increased T cell proliferation
MGI:101836	Traf1	TNF receptor-associated factor 1	protein coding gene	MP:0008828	abnormal lymph node cell ratio
MGI:101836	Traf1	TNF receptor-associated factor 1	protein coding gene	MP:0008943	increased sensitivity to induced cell death
MGI:1097153	Cx3cl1	chemokine (C-X3-C motif) ligand 1	ENSMUSG00000031778	MP:0000223	decreased monocyte cell number
MGI:1097153	Cx3cl1	chemokine (C-X3-C motif) ligand 1	protein coding gene	MP:0001402	hypoactivity
MGI:1097153	Cx3cl1	chemokine (C-X3-C motif) ligand 1	protein coding gene	MP:0001876	decreased inflammatory response
MGI:1097153	Cx3cl1	chemokine (C-X3-C motif) ligand 1	protein coding gene	MP:0002376	abnormal dendritic cell physiology
MGI:1097153	Cx3cl1	chemokine (C-X3-C motif) ligand 1	protein coding gene	MP:0006058	decreased cerebral infarction size
MGI:1097153	Cx3cl1	chemokine (C-X3-C motif) ligand 1	protein coding gene	MP:0011451	increased susceptibility to dopaminergic neuron neurotoxicity
MGI:96647	Junb	jun B proto-oncogene	ENSMUSG00000052837	MP:0000063	decreased bone mineral density
MGI:96647	Junb	jun B proto-oncogene	protein coding gene	MP:0000130	abnormal trabecular bone morphology
MGI:96647	Junb	jun B proto-oncogene	protein coding gene	MP:0000135	decreased compact bone thickness
MGI:96647	Junb	jun B proto-oncogene	protein coding gene	MP:0001194	dermatitis
MGI:96647	Junb	jun B proto-oncogene	protein coding gene	MP:0001200	thick skin
MGI:96647	Junb	jun B proto-oncogene	protein coding gene	MP:0001209	spontaneous skin ulceration
MGI:96647	Junb	jun B proto-oncogene	protein coding gene	MP:0001533	abnormal skeleton physiology
MGI:96647	Junb	jun B proto-oncogene	protein coding gene	MP:0001697	abnormal embryo size
MGI:96647	Junb	jun B proto-oncogene	protein coding gene	MP:0001700	abnormal embryo turning
MGI:96647	Junb	jun B proto-oncogene	protein coding gene	MP:0001846	increased inflammatory response
MGI:96647	Junb	jun B proto-oncogene	protein coding gene	MP:0002083	premature death
MGI:96647	Junb	jun B proto-oncogene	protein coding gene	MP:0002113	abnormal skeleton development
MGI:96647	Junb	jun B proto-oncogene	protein coding gene	MP:0002151	abnormal neural tube morphology
MGI:96647	Junb	jun B proto-oncogene	protein coding gene	MP:0002497	increased IgE level
MGI:96647	Junb	jun B proto-oncogene	protein coding gene	MP:0002743	glomerulonephritis
MGI:96647	Junb	jun B proto-oncogene	protein coding gene	MP:0002764	short tibia
MGI:96647	Junb	jun B proto-oncogene	protein coding gene	MP:0002871	albuminuria
MGI:96647	Junb	jun B proto-oncogene	protein coding gene	MP:0002989	small kidney
MGI:96647	Junb	jun B proto-oncogene	protein coding gene	MP:0003232	abnormal forebrain development
MGI:96647	Junb	jun B proto-oncogene	protein coding gene	MP:0003720	abnormal neural tube closure
MGI:96647	Junb	jun B proto-oncogene	protein coding gene	MP:0003864	abnormal midbrain development
MGI:96647	Junb	jun B proto-oncogene	protein coding gene	MP:0003984	embryonic growth retardation
MGI:96647	Junb	jun B proto-oncogene	protein coding gene	MP:0004796	increased anti-histone antibody level
MGI:96647	Junb	jun B proto-oncogene	protein coding gene	MP:0004801	increased susceptibility to systemic lupus erythematosus
MGI:96647	Junb	jun B proto-oncogene	protein coding gene	MP:0004970	kidney atrophy
MGI:96647	Junb	jun B proto-oncogene	protein coding gene	MP:0004982	abnormal osteoclast morphology
MGI:96647	Junb	jun B proto-oncogene	protein coding gene	MP:0004985	decreased osteoclast cell number
MGI:96647	Junb	jun B proto-oncogene	protein coding gene	MP:0004989	decreased osteoblast cell number
MGI:96647	Junb	jun B proto-oncogene	protein coding gene	MP:0004991	decreased bone strength
MGI:96647	Junb	jun B proto-oncogene	protein coding gene	MP:0004993	decreased bone resorption
MGI:96647	Junb	jun B proto-oncogene	protein coding gene	MP:0005481	increased chronic myelocytic leukemia incidence
MGI:96647	Junb	jun B proto-oncogene	protein coding gene	MP:0006108	abnormal hindbrain development
MGI:96647	Junb	jun B proto-oncogene	protein coding gene	MP:0008097	increased plasma cell number
MGI:96647	Junb	jun B proto-oncogene	protein coding gene	MP:0008140	podocyte foot process effacement
MGI:96647	Junb	jun B proto-oncogene	protein coding gene	MP:0008271	abnormal bone ossification
MGI:96647	Junb	jun B proto-oncogene	protein coding gene	MP:0008396	abnormal osteoclast differentiation
MGI:96647	Junb	jun B proto-oncogene	protein coding gene	MP:0008596	increased circulating interleukin-6 level
MGI:96647	Junb	jun B proto-oncogene	protein coding gene	MP:0008705	increased interleukin-6 secretion
MGI:96647	Junb	jun B proto-oncogene	protein coding gene	MP:0011100	preweaning lethality, complete penetrance
MGI:96647	Junb	jun B proto-oncogene	protein coding gene	MP:0011159	abnormal epidermal-dermal junction morphology
MGI:96647	Junb	jun B proto-oncogene	protein coding gene	MP:0011320	abnormal glomerular capillary morphology
MGI:96647	Junb	jun B proto-oncogene	protein coding gene	MP:0011405	tubulointerstitial nephritis
MGI:96647	Junb	jun B proto-oncogene	protein coding gene	MP:0011409	increased renal glomerulus basement membrane thickness
MGI:96647	Junb	jun B proto-oncogene	protein coding gene	MP:0011427	mesangial cell hyperplasia
MGI:96647	Junb	jun B proto-oncogene	protein coding gene	MP:0011567	increased renal glomerulus lobularity
MGI:96647	Junb	jun B proto-oncogene	protein coding gene	MP:0013293	embryonic lethality prior to tooth bud stage
MGI:96647	Junb	jun B proto-oncogene	protein coding gene	MP:0020519	renal glomerular immunoglobulin deposits
MGI:1916974	Junb	ribonuclease H2, large subunit	protein coding gene	MP:0001698	decreased embryo size
MGI:1916974	Junb	ribonuclease H2, large subunit	protein coding gene	MP:0002419	abnormal innate immunity
MGI:1916974	Junb	ribonuclease H2, large subunit	protein coding gene	MP:0004200	decreased fetal size
MGI:1916974	Junb	ribonuclease H2, large subunit	protein coding gene	MP:0011089	perinatal lethality, complete penetrance
MGI:88223	C1qa	complement component 1, q subcomponent, alpha polypeptide	ENSMUSG00000036887	MP:0002064	seizures
MGI:88223	C1qa	complement component 1, q subcomponent, alpha polypeptide	protein coding gene	MP:0002083	premature death
MGI:88223	C1qa	complement component 1, q subcomponent, alpha polypeptide	protein coding gene	MP:0002169	no abnormal phenotype detected
MGI:88223	C1qa	complement component 1, q subcomponent, alpha polypeptide	protein coding gene	MP:0002412	increased susceptibility to bacterial infection
MGI:88223	C1qa	complement component 1, q subcomponent, alpha polypeptide	protein coding gene	MP:0002743	glomerulonephritis
MGI:88223	C1qa	complement component 1, q subcomponent, alpha polypeptide	protein coding gene	MP:0002910	abnormal excitatory postsynaptic currents
MGI:88223	C1qa	complement component 1, q subcomponent, alpha polypeptide	protein coding gene	MP:0002945	abnormal inhibitory postsynaptic currents
MGI:88223	C1qa	complement component 1, q subcomponent, alpha polypeptide	protein coding gene	MP:0003216	absence seizures
MGI:88223	C1qa	complement component 1, q subcomponent, alpha polypeptide	protein coding gene	MP:0004753	abnormal miniature excitatory postsynaptic currents
MGI:88223	C1qa	complement component 1, q subcomponent, alpha polypeptide	protein coding gene	MP:0004794	increased anti-nuclear antigen antibody level
MGI:88223	C1qa	complement component 1, q subcomponent, alpha polypeptide	protein coding gene	MP:0004796	increased anti-histone antibody level
MGI:88223	C1qa	complement component 1, q subcomponent, alpha polypeptide	protein coding gene	MP:0005560	decreased circulating glucose level
MGI:88223	C1qa	complement component 1, q subcomponent, alpha polypeptide	protein coding gene	MP:0008571	abnormal synaptic bouton morphology
MGI:88223	C1qa	complement component 1, q subcomponent, alpha polypeptide	protein coding gene	MP:0009940	abnormal hippocampus pyramidal cell morphology
MGI:88223	C1qa	complement component 1, q subcomponent, alpha polypeptide	protein coding gene	MP:0011369	increased renal glomerulus apoptosis
MGI:88223	C1qa	complement component 1, q subcomponent, alpha polypeptide	protein coding gene	MP:0011506	glomerular crescent
MGI:98351	Sod1	superoxide dismutase 1, soluble	ENSMUSG00000022982	MP:0000003	abnormal adipose tissue morphology
MGI:98351	Sod1	superoxide dismutase 1, soluble	protein coding gene	MP:0000043	organ of Corti degeneration
MGI:98351	Sod1	superoxide dismutase 1, soluble	protein coding gene	MP:0000160	kyphosis
MGI:98351	Sod1	superoxide dismutase 1, soluble	protein coding gene	MP:0000598	abnormal liver morphology
MGI:98351	Sod1	superoxide dismutase 1, soluble	protein coding gene	MP:0000745	tremors
MGI:98351	Sod1	superoxide dismutase 1, soluble	protein coding gene	MP:0000746	weakness
MGI:98351	Sod1	superoxide dismutase 1, soluble	protein coding gene	MP:0000747	muscle weakness
MGI:98351	Sod1	superoxide dismutase 1, soluble	protein coding gene	MP:0000748	progressive muscle weakness
MGI:98351	Sod1	superoxide dismutase 1, soluble	protein coding gene	MP:0000749	muscle degeneration
MGI:98351	Sod1	superoxide dismutase 1, soluble	protein coding gene	MP:0000750	abnormal muscle regeneration
MGI:98351	Sod1	superoxide dismutase 1, soluble	protein coding gene	MP:0000753	paralysis
MGI:98351	Sod1	superoxide dismutase 1, soluble	protein coding gene	MP:0000755	hindlimb paralysis
MGI:98351	Sod1	superoxide dismutase 1, soluble	protein coding gene	MP:0000909	abnormal facial motor nucleus morphology
MGI:98351	Sod1	superoxide dismutase 1, soluble	protein coding gene	MP:0000911	abnormal trigeminal motor nucleus morphology
MGI:98351	Sod1	superoxide dismutase 1, soluble	protein coding gene	MP:0000938	motor neuron degeneration
MGI:98351	Sod1	superoxide dismutase 1, soluble	protein coding gene	MP:0000939	decreased motor neuron number
MGI:98351	Sod1	superoxide dismutase 1, soluble	protein coding gene	MP:0000940	abnormal motor neuron innervation pattern
MGI:98351	Sod1	superoxide dismutase 1, soluble	protein coding gene	MP:0001056	abnormal cranial nerve morphology
MGI:98351	Sod1	superoxide dismutase 1, soluble	protein coding gene	MP:0001126	abnormal ovary morphology
MGI:98351	Sod1	superoxide dismutase 1, soluble	protein coding gene	MP:0001127	small ovary
MGI:98351	Sod1	superoxide dismutase 1, soluble	protein coding gene	MP:0001129	impaired ovarian folliculogenesis
MGI:98351	Sod1	superoxide dismutase 1, soluble	protein coding gene	MP:0001262	decreased body weight
MGI:98351	Sod1	superoxide dismutase 1, soluble	protein coding gene	MP:0001263	weight loss
MGI:98351	Sod1	superoxide dismutase 1, soluble	protein coding gene	MP:0001402	hypoactivity
MGI:98351	Sod1	superoxide dismutase 1, soluble	protein coding gene	MP:0001405	impaired coordination
MGI:98351	Sod1	superoxide dismutase 1, soluble	protein coding gene	MP:0001406	abnormal gait
MGI:98351	Sod1	superoxide dismutase 1, soluble	protein coding gene	MP:0001438	aphagia
MGI:98351	Sod1	superoxide dismutase 1, soluble	protein coding gene	MP:0001525	impaired balance
MGI:98351	Sod1	superoxide dismutase 1, soluble	protein coding gene	MP:0001544	abnormal cardiovascular system physiology
MGI:98351	Sod1	superoxide dismutase 1, soluble	protein coding gene	MP:0001745	increased circulating corticosterone level
MGI:98351	Sod1	superoxide dismutase 1, soluble	protein coding gene	MP:0001749	suppressed circulating follicle stimulating hormone level
MGI:98351	Sod1	superoxide dismutase 1, soluble	protein coding gene	MP:0001783	decreased white adipose tissue amount
MGI:98351	Sod1	superoxide dismutase 1, soluble	protein coding gene	MP:0001860	liver inflammation
MGI:98351	Sod1	superoxide dismutase 1, soluble	protein coding gene	MP:0001923	reduced female fertility
MGI:98351	Sod1	superoxide dismutase 1, soluble	protein coding gene	MP:0001926	female infertility
MGI:98351	Sod1	superoxide dismutase 1, soluble	protein coding gene	MP:0001935	decreased litter size
MGI:98351	Sod1	superoxide dismutase 1, soluble	protein coding gene	MP:0001967	deafness
MGI:98351	Sod1	superoxide dismutase 1, soluble	protein coding gene	MP:0001973	increased thermal nociceptive threshold
MGI:98351	Sod1	superoxide dismutase 1, soluble	protein coding gene	MP:0002066	abnormal motor capabilities/coordination/movement
MGI:98351	Sod1	superoxide dismutase 1, soluble	protein coding gene	MP:0002078	abnormal glucose homeostasis
MGI:98351	Sod1	superoxide dismutase 1, soluble	protein coding gene	MP:0002083	premature death
MGI:98351	Sod1	superoxide dismutase 1, soluble	protein coding gene	MP:0002106	abnormal muscle physiology
MGI:98351	Sod1	superoxide dismutase 1, soluble	protein coding gene	MP:0002118	abnormal lipid homeostasis
MGI:98351	Sod1	superoxide dismutase 1, soluble	protein coding gene	MP:0002229	neurodegeneration
MGI:98351	Sod1	superoxide dismutase 1, soluble	protein coding gene	MP:0002575	increased circulating ketone body level
MGI:98351	Sod1	superoxide dismutase 1, soluble	protein coding gene	MP:0002628	hepatic steatosis
MGI:98351	Sod1	superoxide dismutase 1, soluble	protein coding gene	MP:0002680	decreased corpora lutea number
MGI:98351	Sod1	superoxide dismutase 1, soluble	protein coding gene	MP:0002682	decreased mature ovarian follicle number
MGI:98351	Sod1	superoxide dismutase 1, soluble	protein coding gene	MP:0002727	decreased circulating insulin level
MGI:98351	Sod1	superoxide dismutase 1, soluble	protein coding gene	MP:0002773	decreased circulating luteinizing hormone level
MGI:98351	Sod1	superoxide dismutase 1, soluble	protein coding gene	MP:0002857	cochlear ganglion degeneration
MGI:98351	Sod1	superoxide dismutase 1, soluble	protein coding gene	MP:0002874	decreased hemoglobin content
MGI:98351	Sod1	superoxide dismutase 1, soluble	protein coding gene	MP:0002875	decreased erythrocyte cell number
MGI:98351	Sod1	superoxide dismutase 1, soluble	protein coding gene	MP:0002878	abnormal corticospinal tract morphology
MGI:98351	Sod1	superoxide dismutase 1, soluble	protein coding gene	MP:0003037	increased myocardial infarction size
MGI:98351	Sod1	superoxide dismutase 1, soluble	protein coding gene	MP:0003313	abnormal locomotor activation
MGI:98351	Sod1	superoxide dismutase 1, soluble	protein coding gene	MP:0003331	increased hepatocellular carcinoma incidence
MGI:98351	Sod1	superoxide dismutase 1, soluble	protein coding gene	MP:0003354	astrocytosis
MGI:98351	Sod1	superoxide dismutase 1, soluble	protein coding gene	MP:0003439	abnormal glycerol level
MGI:98351	Sod1	superoxide dismutase 1, soluble	protein coding gene	MP:0003674	oxidative stress
MGI:98351	Sod1	superoxide dismutase 1, soluble	protein coding gene	MP:0003948	abnormal gas homeostasis
MGI:98351	Sod1	superoxide dismutase 1, soluble	protein coding gene	MP:0004087	abnormal muscle fiber morphology
MGI:98351	Sod1	superoxide dismutase 1, soluble	protein coding gene	MP:0004280	abnormal oculomotor nucleus morphology
MGI:98351	Sod1	superoxide dismutase 1, soluble	protein coding gene	MP:0004281	abnormal hypoglossal nucleus morphology
MGI:98351	Sod1	superoxide dismutase 1, soluble	protein coding gene	MP:0004362	cochlear hair cell degeneration
MGI:98351	Sod1	superoxide dismutase 1, soluble	protein coding gene	MP:0004364	thin stria vascularis
MGI:98351	Sod1	superoxide dismutase 1, soluble	protein coding gene	MP:0004398	cochlear inner hair cell degeneration
MGI:98351	Sod1	superoxide dismutase 1, soluble	protein coding gene	MP:0004404	cochlear outer hair cell degeneration
MGI:98351	Sod1	superoxide dismutase 1, soluble	protein coding gene	MP:0004586	pillar cell degeneration
MGI:98351	Sod1	superoxide dismutase 1, soluble	protein coding gene	MP:0004597	increased susceptibility to noise-induced hearing loss
MGI:98351	Sod1	superoxide dismutase 1, soluble	protein coding gene	MP:0004716	abnormal cochlear nerve morphology
MGI:98351	Sod1	superoxide dismutase 1, soluble	protein coding gene	MP:0004748	increased susceptibility to age-related hearing loss
MGI:98351	Sod1	superoxide dismutase 1, soluble	protein coding gene	MP:0004811	abnormal neuron physiology
MGI:98351	Sod1	superoxide dismutase 1, soluble	protein coding gene	MP:0004818	increased skeletal muscle mass
MGI:98351	Sod1	superoxide dismutase 1, soluble	protein coding gene	MP:0005112	abnormal spinal cord ventral horn morphology
MGI:98351	Sod1	superoxide dismutase 1, soluble	protein coding gene	MP:0005140	decreased cardiac muscle contractility
MGI:98351	Sod1	superoxide dismutase 1, soluble	protein coding gene	MP:0005241	abnormal retinal ganglion layer morphology
MGI:98351	Sod1	superoxide dismutase 1, soluble	protein coding gene	MP:0005251	blepharitis
MGI:98351	Sod1	superoxide dismutase 1, soluble	protein coding gene	MP:0005252	abnormal Meibomian gland morphology
MGI:98351	Sod1	superoxide dismutase 1, soluble	protein coding gene	MP:0005289	increased oxygen consumption
MGI:98351	Sod1	superoxide dismutase 1, soluble	protein coding gene	MP:0005319	abnormal enzyme/coenzyme level
MGI:98351	Sod1	superoxide dismutase 1, soluble	protein coding gene	MP:0005334	abnormal fat pad morphology
MGI:98351	Sod1	superoxide dismutase 1, soluble	protein coding gene	MP:0005356	positive geotaxis
MGI:98351	Sod1	superoxide dismutase 1, soluble	protein coding gene	MP:0005418	abnormal circulating hormone level
MGI:98351	Sod1	superoxide dismutase 1, soluble	protein coding gene	MP:0005450	abnormal energy expenditure
MGI:98351	Sod1	superoxide dismutase 1, soluble	protein coding gene	MP:0005479	decreased circulating triiodothyronine level
MGI:98351	Sod1	superoxide dismutase 1, soluble	protein coding gene	MP:0005498	hyporesponsive to tactile stimuli
MGI:98351	Sod1	superoxide dismutase 1, soluble	protein coding gene	MP:0005551	abnormal eye electrophysiology
MGI:98351	Sod1	superoxide dismutase 1, soluble	protein coding gene	MP:0005559	increased circulating glucose level
MGI:98351	Sod1	superoxide dismutase 1, soluble	protein coding gene	MP:0005668	decreased circulating leptin level
MGI:98351	Sod1	superoxide dismutase 1, soluble	protein coding gene	MP:0006000	abnormal corneal epithelium morphology
MGI:98351	Sod1	superoxide dismutase 1, soluble	protein coding gene	MP:0006035	abnormal mitochondrion morphology
MGI:98351	Sod1	superoxide dismutase 1, soluble	protein coding gene	MP:0006036	abnormal mitochondrial physiology
MGI:98351	Sod1	superoxide dismutase 1, soluble	protein coding gene	MP:0006085	myocardium necrosis
MGI:98351	Sod1	superoxide dismutase 1, soluble	protein coding gene	MP:0006282	abnormal spinal cord dorsal horn morphology
MGI:98351	Sod1	superoxide dismutase 1, soluble	protein coding gene	MP:0006303	abnormal retinal nerve fiber layer morphology
MGI:98351	Sod1	superoxide dismutase 1, soluble	protein coding gene	MP:0006309	decreased retinal ganglion cell number
MGI:98351	Sod1	superoxide dismutase 1, soluble	protein coding gene	MP:0008019	increased liver tumor incidence
MGI:98351	Sod1	superoxide dismutase 1, soluble	protein coding gene	MP:0008034	enhanced lipolysis
MGI:98351	Sod1	superoxide dismutase 1, soluble	protein coding gene	MP:0008249	abnormal common lymphocyte progenitor cell morphology
MGI:98351	Sod1	superoxide dismutase 1, soluble	protein coding gene	MP:0008450	retinal photoreceptor degeneration
MGI:98351	Sod1	superoxide dismutase 1, soluble	protein coding gene	MP:0008456	abnormal retinal rod cell outer segment morphology
MGI:98351	Sod1	superoxide dismutase 1, soluble	protein coding gene	MP:0008515	thin retinal outer nuclear layer
MGI:98351	Sod1	superoxide dismutase 1, soluble	protein coding gene	MP:0008553	increased circulating tumor necrosis factor level
MGI:98351	Sod1	superoxide dismutase 1, soluble	protein coding gene	MP:0008560	increased tumor necrosis factor secretion
MGI:98351	Sod1	superoxide dismutase 1, soluble	protein coding gene	MP:0008596	increased circulating interleukin-6 level
MGI:98351	Sod1	superoxide dismutase 1, soluble	protein coding gene	MP:0008705	increased interleukin-6 secretion
MGI:98351	Sod1	superoxide dismutase 1, soluble	protein coding gene	MP:0008813	decreased common myeloid progenitor cell number
MGI:98351	Sod1	superoxide dismutase 1, soluble	protein coding gene	MP:0008918	microgliosis
MGI:98351	Sod1	superoxide dismutase 1, soluble	protein coding gene	MP:0009404	centrally nucleated skeletal muscle fibers
MGI:98351	Sod1	superoxide dismutase 1, soluble	protein coding gene	MP:0009421	increased gastrocnemius weight
MGI:98351	Sod1	superoxide dismutase 1, soluble	protein coding gene	MP:0009423	increased extensor digitorum longus weight
MGI:98351	Sod1	superoxide dismutase 1, soluble	protein coding gene	MP:0009425	increased soleus weight
MGI:98351	Sod1	superoxide dismutase 1, soluble	protein coding gene	MP:0009427	increased tibialis anterior weight
MGI:98351	Sod1	superoxide dismutase 1, soluble	protein coding gene	MP:0009746	enhanced behavioral response to xenobiotic
MGI:98351	Sod1	superoxide dismutase 1, soluble	protein coding gene	MP:0009766	increased sensitivity to xenobiotic induced morbidity/mortality
MGI:98351	Sod1	superoxide dismutase 1, soluble	protein coding gene	MP:0009935	abnormal Meibomian gland acinus morphology
MGI:98351	Sod1	superoxide dismutase 1, soluble	protein coding gene	MP:0010053	decreased grip strength
MGI:98351	Sod1	superoxide dismutase 1, soluble	protein coding gene	MP:0010226	increased quadriceps weight
MGI:98351	Sod1	superoxide dismutase 1, soluble	protein coding gene	MP:0010379	decreased respiratory quotient
MGI:98351	Sod1	superoxide dismutase 1, soluble	protein coding gene	MP:0010831	lethality, incomplete penetrance
MGI:98351	Sod1	superoxide dismutase 1, soluble	protein coding gene	MP:0011049	impaired adaptive thermogenesis
MGI:98351	Sod1	superoxide dismutase 1, soluble	protein coding gene	MP:0011632	dilated mitochondria
MGI:98351	Sod1	superoxide dismutase 1, soluble	protein coding gene	MP:0011636	disorganized mitochondrial cristae
MGI:98351	Sod1	superoxide dismutase 1, soluble	protein coding gene	MP:0011704	decreased fibroblast proliferation
MGI:98351	Sod1	superoxide dismutase 1, soluble	protein coding gene	MP:0011966	abnormal auditory brainstem response waveform shape
MGI:98351	Sod1	superoxide dismutase 1, soluble	protein coding gene	MP:0011967	increased or absent threshold for auditory brainstem response
MGI:98351	Sod1	superoxide dismutase 1, soluble	protein coding gene	MP:0012320	abnormal body fat mass
MGI:98351	Sod1	superoxide dismutase 1, soluble	protein coding gene	MP:0013391	abnormal Meibomian gland physiology
MGI:98351	Sod1	superoxide dismutase 1, soluble	protein coding gene	MP:0013392	Meibomian gland inflammation
MGI:98351	Sod1	superoxide dismutase 1, soluble	protein coding gene	MP:0013501	increased fibroblast apoptosis
MGI:98351	Sod1	superoxide dismutase 1, soluble	protein coding gene	MP:0020218	abnormal tear production
MGI:98351	Sod1	superoxide dismutase 1, soluble	protein coding gene	MP:0020220	decreased tear production
MGI:1098282	C9	complement component 9	ENSMUSG00000022149	MP:0005385	cardiovascular system phenotype
MGI:1098282	C9	complement component 9	protein coding gene	MP:0005633	increased circulating sodium level
MGI:1098282	C9	complement component 9	protein coding gene	MP:0009142	decreased prepulse inhibition
MGI:1098282	C9	complement component 9	protein coding gene	MP:0010507	shortened RR interval
MGI:97612	Plaur	plasminogen activator, urokinase receptor	ENSMUSG00000046223	MP:0000243	myoclonus
MGI:97612	Plaur	plasminogen activator, urokinase receptor	protein coding gene	MP:0000788	abnormal cerebral cortex morphology
MGI:97612	Plaur	plasminogen activator, urokinase receptor	protein coding gene	MP:0001363	increased anxiety-related response
MGI:97612	Plaur	plasminogen activator, urokinase receptor	protein coding gene	MP:0001417	decreased exploration in new environment
MGI:97612	Plaur	plasminogen activator, urokinase receptor	protein coding gene	MP:0001846	increased inflammatory response
MGI:97612	Plaur	plasminogen activator, urokinase receptor	protein coding gene	MP:0001860	liver inflammation
MGI:97612	Plaur	plasminogen activator, urokinase receptor	protein coding gene	MP:0002412	increased susceptibility to bacterial infection
MGI:97612	Plaur	plasminogen activator, urokinase receptor	protein coding gene	MP:0002451	abnormal macrophage physiology
MGI:97612	Plaur	plasminogen activator, urokinase receptor	protein coding gene	MP:0002463	abnormal neutrophil physiology
MGI:97612	Plaur	plasminogen activator, urokinase receptor	protein coding gene	MP:0002467	impaired neutrophil phagocytosis
MGI:97612	Plaur	plasminogen activator, urokinase receptor	protein coding gene	MP:0002499	chronic inflammation
MGI:97612	Plaur	plasminogen activator, urokinase receptor	protein coding gene	MP:0002906	increased susceptibility to pharmacologically induced seizures
MGI:97612	Plaur	plasminogen activator, urokinase receptor	protein coding gene	MP:0003241	loss of cortex neurons
MGI:97612	Plaur	plasminogen activator, urokinase receptor	protein coding gene	MP:0003246	loss of GABAergic neurons
MGI:97612	Plaur	plasminogen activator, urokinase receptor	protein coding gene	MP:0003333	liver fibrosis
MGI:97612	Plaur	plasminogen activator, urokinase receptor	protein coding gene	MP:0004101	abnormal brain interneuron morphology
MGI:97612	Plaur	plasminogen activator, urokinase receptor	protein coding gene	MP:0005602	decreased angiogenesis
MGI:97612	Plaur	plasminogen activator, urokinase receptor	protein coding gene	MP:0006009	abnormal neuronal migration
MGI:97612	Plaur	plasminogen activator, urokinase receptor	protein coding gene	MP:0008713	abnormal cytokine level
MGI:97612	Plaur	plasminogen activator, urokinase receptor	protein coding gene	MP:0013498	trachea inflammation
MGI:88385	Cfh	complement component factor h	ENSMUSG00000026365	MP:0000314	schistocytosis
MGI:88385	Cfh	complement component factor h	protein coding gene	MP:0000530	abnormal kidney blood vessel morphology
MGI:88385	Cfh	complement component factor h	protein coding gene	MP:0000755	hindlimb paralysis
MGI:88385	Cfh	complement component factor h	protein coding gene	MP:0001004	abnormal retinal photoreceptor morphology
MGI:88385	Cfh	complement component factor h	protein coding gene	MP:0001265	decreased body size
MGI:88385	Cfh	complement component factor h	protein coding gene	MP:0001325	abnormal retina morphology
MGI:88385	Cfh	complement component factor h	protein coding gene	MP:0001394	circling
MGI:88385	Cfh	complement component factor h	protein coding gene	MP:0001577	anemia
MGI:88385	Cfh	complement component factor h	protein coding gene	MP:0001916	intracerebral hemorrhage
MGI:88385	Cfh	complement component factor h	protein coding gene	MP:0002083	premature death
MGI:88385	Cfh	complement component factor h	protein coding gene	MP:0002135	abnormal kidney morphology
MGI:88385	Cfh	complement component factor h	protein coding gene	MP:0002551	abnormal blood coagulation
MGI:88385	Cfh	complement component factor h	protein coding gene	MP:0002640	reticulocytosis
MGI:88385	Cfh	complement component factor h	protein coding gene	MP:0002743	glomerulonephritis
MGI:88385	Cfh	complement component factor h	protein coding gene	MP:0002792	abnormal retinal vasculature morphology
MGI:88385	Cfh	complement component factor h	protein coding gene	MP:0002871	albuminuria
MGI:88385	Cfh	complement component factor h	protein coding gene	MP:0002874	decreased hemoglobin content
MGI:88385	Cfh	complement component factor h	protein coding gene	MP:0002962	increased urine protein level
MGI:88385	Cfh	complement component factor h	protein coding gene	MP:0003099	retinal detachment
MGI:88385	Cfh	complement component factor h	protein coding gene	MP:0003157	impaired muscle relaxation
MGI:88385	Cfh	complement component factor h	protein coding gene	MP:0003179	thrombocytopenia
MGI:88385	Cfh	complement component factor h	protein coding gene	MP:0003329	amyloid beta deposits
MGI:88385	Cfh	complement component factor h	protein coding gene	MP:0003606	kidney failure
MGI:88385	Cfh	complement component factor h	protein coding gene	MP:0003727	abnormal retinal layer morphology
MGI:88385	Cfh	complement component factor h	protein coding gene	MP:0004924	abnormal behavior
MGI:88385	Cfh	complement component factor h	protein coding gene	MP:0005048	abnormal thrombosis
MGI:88385	Cfh	complement component factor h	protein coding gene	MP:0005161	hematuria
MGI:88385	Cfh	complement component factor h	protein coding gene	MP:0005201	abnormal retinal pigment epithelium morphology
MGI:88385	Cfh	complement component factor h	protein coding gene	MP:0005239	abnormal Bruch membrane morphology
MGI:88385	Cfh	complement component factor h	protein coding gene	MP:0005325	abnormal renal glomerulus morphology
MGI:88385	Cfh	complement component factor h	protein coding gene	MP:0005416	abnormal circulating protein level
MGI:88385	Cfh	complement component factor h	protein coding gene	MP:0005561	increased mean corpuscular hemoglobin
MGI:88385	Cfh	complement component factor h	protein coding gene	MP:0005565	increased blood urea nitrogen level
MGI:88385	Cfh	complement component factor h	protein coding gene	MP:0005615	increased susceptibility to type III hypersensitivity reaction
MGI:88385	Cfh	complement component factor h	protein coding gene	MP:0006074	abnormal retinal rod bipolar cell morphology
MGI:88385	Cfh	complement component factor h	protein coding gene	MP:0006080	CNS ischemia
MGI:88385	Cfh	complement component factor h	protein coding gene	MP:0006134	artery occlusion
MGI:88385	Cfh	complement component factor h	protein coding gene	MP:0006149	decreased visual acuity
MGI:88385	Cfh	complement component factor h	protein coding gene	MP:0006242	white pupil
MGI:88385	Cfh	complement component factor h	protein coding gene	MP:0008586	disorganized photoreceptor outer segment
MGI:88385	Cfh	complement component factor h	protein coding gene	MP:0009642	abnormal blood homeostasis
MGI:88385	Cfh	complement component factor h	protein coding gene	MP:0010061	increased creatine level
MGI:88385	Cfh	complement component factor h	protein coding gene	MP:0010215	abnormal circulating complement protein level
MGI:88385	Cfh	complement component factor h	protein coding gene	MP:0011310	abnormal kidney capillary morphology
MGI:88385	Cfh	complement component factor h	protein coding gene	MP:0011320	abnormal glomerular capillary morphology
MGI:88385	Cfh	complement component factor h	protein coding gene	MP:0011339	abnormal glomerular mesangium morphology
MGI:88385	Cfh	complement component factor h	protein coding gene	MP:0011348	abnormal renal glomerulus basement membrane morphology
MGI:88385	Cfh	complement component factor h	protein coding gene	MP:0011353	expanded mesangial matrix
MGI:88385	Cfh	complement component factor h	protein coding gene	MP:0011427	mesangial cell hyperplasia
MGI:88385	Cfh	complement component factor h	protein coding gene	MP:0011453	abnormal glomerular capillary endothelium morphology
MGI:88385	Cfh	complement component factor h	protein coding gene	MP:0011507	abnormal kidney thrombosis
MGI:88385	Cfh	complement component factor h	protein coding gene	MP:0011508	glomerular capillary thrombosis
MGI:88385	Cfh	complement component factor h	protein coding gene	MP:0011512	mesangial cell interposition
MGI:88385	Cfh	complement component factor h	protein coding gene	MP:0011566	abnormal complement protein level
MGI:88385	Cfh	complement component factor h	protein coding gene	MP:0011738	anasarca
MGI:88385	Cfh	complement component factor h	protein coding gene	MP:0012049	increased susceptilbility to retinal ischemic injury
MGI:88385	Cfh	complement component factor h	protein coding gene	MP:0012143	decreased a wave amplitude
MGI:88385	Cfh	complement component factor h	protein coding gene	MP:0012144	decreased b wave amplitude
MGI:88385	Cfh	complement component factor h	protein coding gene	MP:0012553	decreased serum complement activity
MGI:88385	Cfh	complement component factor h	protein coding gene	MP:0012609	decreased complement C5 level
MGI:88385	Cfh	complement component factor h	protein coding gene	MP:0020216	decreased circulating complement protein level
MGI:88385	Cfh	complement component factor h	protein coding gene	MP:0020518	renal glomerular protein deposits
MGI:88385	Cfh	complement component factor h	protein coding gene	MP:0020519	renal glomerular immunoglobulin deposits
MGI:104849	Cd55b	CD55 molecule, decay accelerating factor for complement B	ENSMUSG00000026401	MP:0005505	thrombocytosis
MGI:104849	Cd55b	CD55 molecule, decay accelerating factor for complement B	protein coding gene	MP:0010052	increased grip strength
MGI:1298405	Ap2m1	adaptor-related protein complex 2, mu 1 subunit	ENSMUSG00000022841	MP:0005621	abnormal cell physiology
MGI:1298405	Ap2m1	adaptor-related protein complex 2, mu 1 subunit	protein coding gene	MP:0011094	embryonic lethality before implantation, complete penetrance
MGI:105059	Was	Wiskott-Aldrich syndrome	ENSMUSG00000031165	MP:0000218	increased leukocyte cell number
MGI:105059	Was	Wiskott-Aldrich syndrome	protein coding gene	MP:0000219	increased neutrophil cell number
MGI:105059	Was	Wiskott-Aldrich syndrome	protein coding gene	MP:0000220	increased monocyte cell number
MGI:105059	Was	Wiskott-Aldrich syndrome	protein coding gene	MP:0000359	abnormal mast cell morphology
MGI:105059	Was	Wiskott-Aldrich syndrome	protein coding gene	MP:0000490	abnormal crypts of Lieberkuhn morphology
MGI:105059	Was	Wiskott-Aldrich syndrome	protein coding gene	MP:0000491	crypts of Lieberkuhn abscesses
MGI:105059	Was	Wiskott-Aldrich syndrome	protein coding gene	MP:0000693	spleen hyperplasia
MGI:105059	Was	Wiskott-Aldrich syndrome	protein coding gene	MP:0001541	abnormal osteoclast physiology
MGI:105059	Was	Wiskott-Aldrich syndrome	protein coding gene	MP:0001823	thymus hypoplasia
MGI:105059	Was	Wiskott-Aldrich syndrome	protein coding gene	MP:0002135	abnormal kidney morphology
MGI:105059	Was	Wiskott-Aldrich syndrome	protein coding gene	MP:0002223	lymphoid hypoplasia
MGI:105059	Was	Wiskott-Aldrich syndrome	protein coding gene	MP:0002376	abnormal dendritic cell physiology
MGI:105059	Was	Wiskott-Aldrich syndrome	protein coding gene	MP:0002398	abnormal bone marrow cell morphology/development
MGI:105059	Was	Wiskott-Aldrich syndrome	protein coding gene	MP:0002407	abnormal double-negative T cell morphology
MGI:105059	Was	Wiskott-Aldrich syndrome	protein coding gene	MP:0002408	abnormal double-positive T cell morphology
MGI:105059	Was	Wiskott-Aldrich syndrome	protein coding gene	MP:0002417	abnormal megakaryocyte morphology
MGI:105059	Was	Wiskott-Aldrich syndrome	protein coding gene	MP:0002423	abnormal mast cell physiology
MGI:105059	Was	Wiskott-Aldrich syndrome	protein coding gene	MP:0002455	abnormal dendritic cell antigen presentation
MGI:105059	Was	Wiskott-Aldrich syndrome	protein coding gene	MP:0002458	abnormal B cell number
MGI:105059	Was	Wiskott-Aldrich syndrome	protein coding gene	MP:0002459	abnormal B cell physiology
MGI:105059	Was	Wiskott-Aldrich syndrome	protein coding gene	MP:0002494	increased IgM level
MGI:105059	Was	Wiskott-Aldrich syndrome	protein coding gene	MP:0002495	increased IgA level
MGI:105059	Was	Wiskott-Aldrich syndrome	protein coding gene	MP:0002497	increased IgE level
MGI:105059	Was	Wiskott-Aldrich syndrome	protein coding gene	MP:0002619	abnormal lymphocyte morphology
MGI:105059	Was	Wiskott-Aldrich syndrome	protein coding gene	MP:0002743	glomerulonephritis
MGI:105059	Was	Wiskott-Aldrich syndrome	protein coding gene	MP:0002816	colitis
MGI:105059	Was	Wiskott-Aldrich syndrome	protein coding gene	MP:0002827	abnormal renal corpuscle morphology
MGI:105059	Was	Wiskott-Aldrich syndrome	protein coding gene	MP:0002962	increased urine protein level
MGI:105059	Was	Wiskott-Aldrich syndrome	protein coding gene	MP:0003009	abnormal cytokine secretion
MGI:105059	Was	Wiskott-Aldrich syndrome	protein coding gene	MP:0003091	abnormal cell migration
MGI:105059	Was	Wiskott-Aldrich syndrome	protein coding gene	MP:0003179	thrombocytopenia
MGI:105059	Was	Wiskott-Aldrich syndrome	protein coding gene	MP:0003725	increased autoantibody level
MGI:105059	Was	Wiskott-Aldrich syndrome	protein coding gene	MP:0003850	abnormal thymocyte activation
MGI:105059	Was	Wiskott-Aldrich syndrome	protein coding gene	MP:0004762	increased anti-double stranded DNA antibody level
MGI:105059	Was	Wiskott-Aldrich syndrome	protein coding gene	MP:0004771	increased anti-single stranded DNA antibody level
MGI:105059	Was	Wiskott-Aldrich syndrome	protein coding gene	MP:0004829	increased anti-chromatin antibody level
MGI:105059	Was	Wiskott-Aldrich syndrome	protein coding gene	MP:0005014	increased B cell number
MGI:105059	Was	Wiskott-Aldrich syndrome	protein coding gene	MP:0005016	decreased lymphocyte cell number
MGI:105059	Was	Wiskott-Aldrich syndrome	protein coding gene	MP:0005017	decreased B cell number
MGI:105059	Was	Wiskott-Aldrich syndrome	protein coding gene	MP:0005018	decreased T cell number
MGI:105059	Was	Wiskott-Aldrich syndrome	protein coding gene	MP:0005092	decreased double-positive T cell number
MGI:105059	Was	Wiskott-Aldrich syndrome	protein coding gene	MP:0005095	decreased T cell proliferation
MGI:105059	Was	Wiskott-Aldrich syndrome	protein coding gene	MP:0005153	abnormal B cell proliferation
MGI:105059	Was	Wiskott-Aldrich syndrome	protein coding gene	MP:0005461	abnormal dendritic cell morphology
MGI:105059	Was	Wiskott-Aldrich syndrome	protein coding gene	MP:0008045	decreased NK cell number
MGI:105059	Was	Wiskott-Aldrich syndrome	protein coding gene	MP:0008097	increased plasma cell number
MGI:105059	Was	Wiskott-Aldrich syndrome	protein coding gene	MP:0008173	increased follicular B cell number
MGI:105059	Was	Wiskott-Aldrich syndrome	protein coding gene	MP:0008174	decreased follicular B cell number
MGI:105059	Was	Wiskott-Aldrich syndrome	protein coding gene	MP:0008177	increased germinal center B cell number
MGI:105059	Was	Wiskott-Aldrich syndrome	protein coding gene	MP:0008182	decreased marginal zone B cell number
MGI:105059	Was	Wiskott-Aldrich syndrome	protein coding gene	MP:0008211	decreased mature B cell number
MGI:105059	Was	Wiskott-Aldrich syndrome	protein coding gene	MP:0008396	abnormal osteoclast differentiation
MGI:105059	Was	Wiskott-Aldrich syndrome	protein coding gene	MP:0009338	increased splenocyte number
MGI:105059	Was	Wiskott-Aldrich syndrome	protein coding gene	MP:0011339	abnormal glomerular mesangium morphology
MGI:105059	Was	Wiskott-Aldrich syndrome	protein coding gene	MP:0011353	expanded mesangial matrix
MGI:105059	Was	Wiskott-Aldrich syndrome	protein coding gene	MP:0011427	mesangial cell hyperplasia
MGI:105059	Was	Wiskott-Aldrich syndrome	protein coding gene	MP:0020519	renal glomerular immunoglobulin deposits
MGI:104652	Capzb	capping protein (actin filament) muscle Z-line, beta	ENSMUSG00000028745	MP:0002730	head shaking
MGI:104652	Capzb	capping protein (actin filament) muscle Z-line, beta	protein coding gene	MP:0004737	absent distortion product otoacoustic emissions
MGI:104652	Capzb	capping protein (actin filament) muscle Z-line, beta	protein coding gene	MP:0004742	abnormal vestibular system physiology
MGI:104652	Capzb	capping protein (actin filament) muscle Z-line, beta	protein coding gene	MP:0004813	absent linear vestibular evoked potential
MGI:104652	Capzb	capping protein (actin filament) muscle Z-line, beta	protein coding gene	MP:0011100	preweaning lethality, complete penetrance
MGI:104652	Capzb	capping protein (actin filament) muscle Z-line, beta	protein coding gene	MP:0011967	increased or absent threshold for auditory brainstem response
MGI:1916428	Snx5	sorting nexin 5	ENSMUSG00000027423	MP:0000183	decreased circulating LDL cholesterol level
MGI:1916428	Snx5	sorting nexin 5	protein coding gene	MP:0000186	decreased circulating HDL cholesterol level
MGI:1916428	Snx5	sorting nexin 5	protein coding gene	MP:0001260	increased body weight
MGI:1916428	Snx5	sorting nexin 5	protein coding gene	MP:0001262	decreased body weight
MGI:1916428	Snx5	sorting nexin 5	protein coding gene	MP:0001265	decreased body size
MGI:1916428	Snx5	sorting nexin 5	protein coding gene	MP:0001575	cyanosis
MGI:1916428	Snx5	sorting nexin 5	protein coding gene	MP:0001732	postnatal growth retardation
MGI:1916428	Snx5	sorting nexin 5	protein coding gene	MP:0001953	respiratory failure
MGI:1916428	Snx5	sorting nexin 5	protein coding gene	MP:0002075	abnormal coat/hair pigmentation
MGI:1916428	Snx5	sorting nexin 5	protein coding gene	MP:0002270	abnormal pulmonary alveolus morphology
MGI:1916428	Snx5	sorting nexin 5	protein coding gene	MP:0002608	increased hematocrit
MGI:1916428	Snx5	sorting nexin 5	protein coding gene	MP:0002942	decreased circulating alanine transaminase level
MGI:1916428	Snx5	sorting nexin 5	protein coding gene	MP:0005179	decreased circulating cholesterol level
MGI:1916428	Snx5	sorting nexin 5	protein coding gene	MP:0005628	decreased circulating potassium level
MGI:1916428	Snx5	sorting nexin 5	protein coding gene	MP:0005631	decreased lung weight
MGI:1916428	Snx5	sorting nexin 5	protein coding gene	MP:0010816	decreased type I pneumocyte number
MGI:1916428	Snx5	sorting nexin 5	protein coding gene	MP:0010819	primary atelectasis
MGI:1916428	Snx5	sorting nexin 5	protein coding gene	MP:0010902	abnormal pulmonary alveolar sac morphology
MGI:1916428	Snx5	sorting nexin 5	protein coding gene	MP:0011086	postnatal lethality, incomplete penetrance
MGI:1916428	Snx5	sorting nexin 5	protein coding gene	MP:0011088	neonatal lethality, incomplete penetrance
MGI:1916428	Snx5	sorting nexin 5	protein coding gene	MP:0011090	perinatal lethality, incomplete penetrance
MGI:98397	Src	Rous sarcoma oncogene	ENSMUSG00000027646	MP:0000065	abnormal bone marrow cavity morphology
MGI:98397	Src	Rous sarcoma oncogene	protein coding gene	MP:0000067	osteopetrosis
MGI:98397	Src	Rous sarcoma oncogene	protein coding gene	MP:0000119	abnormal tooth eruption
MGI:98397	Src	Rous sarcoma oncogene	protein coding gene	MP:0000121	failure of tooth eruption
MGI:98397	Src	Rous sarcoma oncogene	protein coding gene	MP:0000125	absent incisors
MGI:98397	Src	Rous sarcoma oncogene	protein coding gene	MP:0000135	decreased compact bone thickness
MGI:98397	Src	Rous sarcoma oncogene	protein coding gene	MP:0000371	diluted coat color
MGI:98397	Src	Rous sarcoma oncogene	protein coding gene	MP:0000435	shortened head
MGI:98397	Src	Rous sarcoma oncogene	protein coding gene	MP:0000559	abnormal femur morphology
MGI:98397	Src	Rous sarcoma oncogene	protein coding gene	MP:0001262	decreased body weight
MGI:98397	Src	Rous sarcoma oncogene	protein coding gene	MP:0001265	decreased body size
MGI:98397	Src	Rous sarcoma oncogene	protein coding gene	MP:0001290	delayed eyelid opening
MGI:98397	Src	Rous sarcoma oncogene	protein coding gene	MP:0001360	abnormal social investigation
MGI:98397	Src	Rous sarcoma oncogene	protein coding gene	MP:0001399	hyperactivity
MGI:98397	Src	Rous sarcoma oncogene	protein coding gene	MP:0001405	impaired coordination
MGI:98397	Src	Rous sarcoma oncogene	protein coding gene	MP:0001488	increased startle reflex
MGI:98397	Src	Rous sarcoma oncogene	protein coding gene	MP:0001529	abnormal vocalization
MGI:98397	Src	Rous sarcoma oncogene	protein coding gene	MP:0001846	increased inflammatory response
MGI:98397	Src	Rous sarcoma oncogene	protein coding gene	MP:0001926	female infertility
MGI:98397	Src	Rous sarcoma oncogene	protein coding gene	MP:0002063	abnormal learning/memory/conditioning
MGI:98397	Src	Rous sarcoma oncogene	protein coding gene	MP:0002066	abnormal motor capabilities/coordination/movement
MGI:98397	Src	Rous sarcoma oncogene	protein coding gene	MP:0002083	premature death
MGI:98397	Src	Rous sarcoma oncogene	protein coding gene	MP:0002100	abnormal tooth morphology
MGI:98397	Src	Rous sarcoma oncogene	protein coding gene	MP:0002109	abnormal limb morphology
MGI:98397	Src	Rous sarcoma oncogene	protein coding gene	MP:0002116	abnormal craniofacial bone morphology
MGI:98397	Src	Rous sarcoma oncogene	protein coding gene	MP:0002397	abnormal bone marrow morphology
MGI:98397	Src	Rous sarcoma oncogene	protein coding gene	MP:0002797	increased thigmotaxis
MGI:98397	Src	Rous sarcoma oncogene	protein coding gene	MP:0002804	abnormal motor learning
MGI:98397	Src	Rous sarcoma oncogene	protein coding gene	MP:0003419	delayed endochondral bone ossification
MGI:98397	Src	Rous sarcoma oncogene	protein coding gene	MP:0003461	abnormal response to novel object
MGI:98397	Src	Rous sarcoma oncogene	protein coding gene	MP:0003723	abnormal long bone morphology
MGI:98397	Src	Rous sarcoma oncogene	protein coding gene	MP:0003795	abnormal bone structure
MGI:98397	Src	Rous sarcoma oncogene	protein coding gene	MP:0003845	abnormal decidualization
MGI:98397	Src	Rous sarcoma oncogene	protein coding gene	MP:0004214	abnormal long bone diaphysis morphology
MGI:98397	Src	Rous sarcoma oncogene	protein coding gene	MP:0004686	decreased length of long bones
MGI:98397	Src	Rous sarcoma oncogene	protein coding gene	MP:0004924	abnormal behavior
MGI:98397	Src	Rous sarcoma oncogene	protein coding gene	MP:0004993	decreased bone resorption
MGI:98397	Src	Rous sarcoma oncogene	protein coding gene	MP:0005193	abnormal anterior eye segment morphology
MGI:98397	Src	Rous sarcoma oncogene	protein coding gene	MP:0006398	increased long bone epiphyseal plate size
MGI:98397	Src	Rous sarcoma oncogene	protein coding gene	MP:0006400	decreased molar number
MGI:98397	Src	Rous sarcoma oncogene	protein coding gene	MP:0008414	abnormal spatial reference memory
MGI:98397	Src	Rous sarcoma oncogene	protein coding gene	MP:0009456	impaired cued conditioning behavior
MGI:98397	Src	Rous sarcoma oncogene	protein coding gene	MP:0010053	decreased grip strength
MGI:98397	Src	Rous sarcoma oncogene	protein coding gene	MP:0010867	abnormal bone trabecula morphology
MGI:98397	Src	Rous sarcoma oncogene	protein coding gene	MP:0010872	increased trabecular bone mass
MGI:98397	Src	Rous sarcoma oncogene	protein coding gene	MP:0011086	postnatal lethality, incomplete penetrance
MGI:98397	Src	Rous sarcoma oncogene	protein coding gene	MP:0011110	preweaning lethality, incomplete penetrance
MGI:98397	Src	Rous sarcoma oncogene	protein coding gene	MP:0011495	abnormal head shape
MGI:98397	Src	Rous sarcoma oncogene	protein coding gene	MP:0020395	abnormal response to social novelty
MGI:98397	Src	Rous sarcoma oncogene	protein coding gene	MP:0020396	abnormal social recognition
MGI:98397	Src	Rous sarcoma oncogene	protein coding gene	MP:0030069	broad face
MGI:98397	Src	Rous sarcoma oncogene	protein coding gene	MP:0030132	periodontium inflammation
MGI:98397	Src	Rous sarcoma oncogene	protein coding gene	MP:0030420	short basicranium
MGI:106221	Capza3	capping protein (actin filament) muscle Z-line, alpha 3	ENSMUSG00000041791	MP:0001925	male infertility
MGI:106221	Capza3	capping protein (actin filament) muscle Z-line, alpha 3	protein coding gene	MP:0001932	abnormal spermiogenesis
MGI:106221	Capza3	capping protein (actin filament) muscle Z-line, alpha 3	protein coding gene	MP:0002673	abnormal sperm number
MGI:106221	Capza3	capping protein (actin filament) muscle Z-line, alpha 3	protein coding gene	MP:0002674	abnormal sperm motility
MGI:106221	Capza3	capping protein (actin filament) muscle Z-line, alpha 3	protein coding gene	MP:0006362	abnormal male germ cell morphology
MGI:2653690	Agap1	ArfGAP with GTPase domain, ankyrin repeat and PH domain 1	ENSMUSG00000055013	MP:0000438	abnormal cranium morphology
MGI:2653690	Agap1	ArfGAP with GTPase domain, ankyrin repeat and PH domain 1	protein coding gene	MP:0001289	persistence of hyaloid vascular system
MGI:2653690	Agap1	ArfGAP with GTPase domain, ankyrin repeat and PH domain 1	protein coding gene	MP:0001303	abnormal lens morphology
MGI:2653690	Agap1	ArfGAP with GTPase domain, ankyrin repeat and PH domain 1	protein coding gene	MP:0001304	cataract
MGI:2653690	Agap1	ArfGAP with GTPase domain, ankyrin repeat and PH domain 1	protein coding gene	MP:0001307	fused cornea and lens
MGI:2653690	Agap1	ArfGAP with GTPase domain, ankyrin repeat and PH domain 1	protein coding gene	MP:0001312	abnormal cornea morphology
MGI:2653690	Agap1	ArfGAP with GTPase domain, ankyrin repeat and PH domain 1	protein coding gene	MP:0001314	corneal opacity
MGI:2653690	Agap1	ArfGAP with GTPase domain, ankyrin repeat and PH domain 1	protein coding gene	MP:0001322	abnormal iris morphology
MGI:2653690	Agap1	ArfGAP with GTPase domain, ankyrin repeat and PH domain 1	protein coding gene	MP:0001539	decreased caudal vertebrae number
MGI:2653690	Agap1	ArfGAP with GTPase domain, ankyrin repeat and PH domain 1	protein coding gene	MP:0002100	abnormal tooth morphology
MGI:2653690	Agap1	ArfGAP with GTPase domain, ankyrin repeat and PH domain 1	protein coding gene	MP:0002608	increased hematocrit
MGI:2653690	Agap1	ArfGAP with GTPase domain, ankyrin repeat and PH domain 1	protein coding gene	MP:0002727	decreased circulating insulin level
MGI:2653690	Agap1	ArfGAP with GTPase domain, ankyrin repeat and PH domain 1	protein coding gene	MP:0003131	increased erythrocyte cell number
MGI:2653690	Agap1	ArfGAP with GTPase domain, ankyrin repeat and PH domain 1	protein coding gene	MP:0005627	increased circulating potassium level
MGI:2653690	Agap1	ArfGAP with GTPase domain, ankyrin repeat and PH domain 1	protein coding gene	MP:0006358	absent pinna reflex
MGI:2653690	Agap1	ArfGAP with GTPase domain, ankyrin repeat and PH domain 1	protein coding gene	MP:0011110	preweaning lethality, incomplete penetrance
MGI:96083	Nrg1	neuregulin 1	ENSMUSG00000062991	MP:0000266	abnormal heart morphology
MGI:96083	Nrg1	neuregulin 1	protein coding gene	MP:0000274	enlarged heart
MGI:96083	Nrg1	neuregulin 1	protein coding gene	MP:0000280	thin ventricular wall
MGI:96083	Nrg1	neuregulin 1	protein coding gene	MP:0000291	enlarged pericardium
MGI:96083	Nrg1	neuregulin 1	protein coding gene	MP:0000295	trabecula carnea hypoplasia
MGI:96083	Nrg1	neuregulin 1	protein coding gene	MP:0000296	absent trabeculae carneae
MGI:96083	Nrg1	neuregulin 1	protein coding gene	MP:0000297	abnormal atrioventricular cushion morphology
MGI:96083	Nrg1	neuregulin 1	protein coding gene	MP:0000299	failure of atrioventricular cushion closure
MGI:96083	Nrg1	neuregulin 1	protein coding gene	MP:0000761	thin diaphragm muscle
MGI:96083	Nrg1	neuregulin 1	protein coding gene	MP:0000920	abnormal myelination
MGI:96083	Nrg1	neuregulin 1	protein coding gene	MP:0000939	decreased motor neuron number
MGI:96083	Nrg1	neuregulin 1	protein coding gene	MP:0000940	abnormal motor neuron innervation pattern
MGI:96083	Nrg1	neuregulin 1	protein coding gene	MP:0000961	abnormal dorsal root ganglion morphology
MGI:96083	Nrg1	neuregulin 1	protein coding gene	MP:0000964	small dorsal root ganglion
MGI:96083	Nrg1	neuregulin 1	protein coding gene	MP:0000966	decreased sensory neuron number
MGI:96083	Nrg1	neuregulin 1	protein coding gene	MP:0000968	abnormal sensory neuron innervation pattern
MGI:96083	Nrg1	neuregulin 1	protein coding gene	MP:0001008	abnormal sympathetic ganglion morphology
MGI:96083	Nrg1	neuregulin 1	protein coding gene	MP:0001053	abnormal neuromuscular synapse morphology
MGI:96083	Nrg1	neuregulin 1	protein coding gene	MP:0001056	abnormal cranial nerve morphology
MGI:96083	Nrg1	neuregulin 1	protein coding gene	MP:0001065	abnormal trigeminal nerve morphology
MGI:96083	Nrg1	neuregulin 1	protein coding gene	MP:0001066	absent trigeminal nerve
MGI:96083	Nrg1	neuregulin 1	protein coding gene	MP:0001067	absent mandibular nerve
MGI:96083	Nrg1	neuregulin 1	protein coding gene	MP:0001068	abnormal mandibular nerve branching
MGI:96083	Nrg1	neuregulin 1	protein coding gene	MP:0001073	abnormal glossopharyngeal nerve morphology
MGI:96083	Nrg1	neuregulin 1	protein coding gene	MP:0001074	abnormal vagus nerve morphology
MGI:96083	Nrg1	neuregulin 1	protein coding gene	MP:0001076	abnormal hypoglossal nerve morphology
MGI:96083	Nrg1	neuregulin 1	protein coding gene	MP:0001077	abnormal spinal nerve morphology
MGI:96083	Nrg1	neuregulin 1	protein coding gene	MP:0001078	abnormal phrenic nerve morphology
MGI:96083	Nrg1	neuregulin 1	protein coding gene	MP:0001080	defasiculated phrenic nerve
MGI:96083	Nrg1	neuregulin 1	protein coding gene	MP:0001081	abnormal cranial ganglia morphology
MGI:96083	Nrg1	neuregulin 1	protein coding gene	MP:0001084	abnormal petrosal ganglion morphology
MGI:96083	Nrg1	neuregulin 1	protein coding gene	MP:0001085	small petrosal ganglion
MGI:96083	Nrg1	neuregulin 1	protein coding gene	MP:0001088	small nodose ganglion
MGI:96083	Nrg1	neuregulin 1	protein coding gene	MP:0001092	abnormal trigeminal ganglion morphology
MGI:96083	Nrg1	neuregulin 1	protein coding gene	MP:0001101	abnormal superior vagus ganglion morphology
MGI:96083	Nrg1	neuregulin 1	protein coding gene	MP:0001106	abnormal Schwann cell morphology
MGI:96083	Nrg1	neuregulin 1	protein coding gene	MP:0001107	decreased Schwann cell number
MGI:96083	Nrg1	neuregulin 1	protein coding gene	MP:0001108	absent Schwann cells
MGI:96083	Nrg1	neuregulin 1	protein coding gene	MP:0001147	small testis
MGI:96083	Nrg1	neuregulin 1	protein coding gene	MP:0001156	abnormal spermatogenesis
MGI:96083	Nrg1	neuregulin 1	protein coding gene	MP:0001263	weight loss
MGI:96083	Nrg1	neuregulin 1	protein coding gene	MP:0001322	abnormal iris morphology
MGI:96083	Nrg1	neuregulin 1	protein coding gene	MP:0001399	hyperactivity
MGI:96083	Nrg1	neuregulin 1	protein coding gene	MP:0001404	no spontaneous movement
MGI:96083	Nrg1	neuregulin 1	protein coding gene	MP:0001405	impaired coordination
MGI:96083	Nrg1	neuregulin 1	protein coding gene	MP:0001406	abnormal gait
MGI:96083	Nrg1	neuregulin 1	protein coding gene	MP:0001491	unresponsive to tactile stimuli
MGI:96083	Nrg1	neuregulin 1	protein coding gene	MP:0001506	limp posture
MGI:96083	Nrg1	neuregulin 1	protein coding gene	MP:0001544	abnormal cardiovascular system physiology
MGI:96083	Nrg1	neuregulin 1	protein coding gene	MP:0001575	cyanosis
MGI:96083	Nrg1	neuregulin 1	protein coding gene	MP:0001633	poor circulation
MGI:96083	Nrg1	neuregulin 1	protein coding gene	MP:0001636	irregular heartbeat
MGI:96083	Nrg1	neuregulin 1	protein coding gene	MP:0001730	embryonic growth arrest
MGI:96083	Nrg1	neuregulin 1	protein coding gene	MP:0001953	respiratory failure
MGI:96083	Nrg1	neuregulin 1	protein coding gene	MP:0002216	abnormal seminiferous tubule morphology
MGI:96083	Nrg1	neuregulin 1	protein coding gene	MP:0002280	abnormal intercostal muscle morphology
MGI:96083	Nrg1	neuregulin 1	protein coding gene	MP:0002546	mydriasis
MGI:96083	Nrg1	neuregulin 1	protein coding gene	MP:0002834	decreased heart weight
MGI:96083	Nrg1	neuregulin 1	protein coding gene	MP:0002910	abnormal excitatory postsynaptic currents
MGI:96083	Nrg1	neuregulin 1	protein coding gene	MP:0002913	abnormal PNS synaptic transmission
MGI:96083	Nrg1	neuregulin 1	protein coding gene	MP:0002914	abnormal endplate potential
MGI:96083	Nrg1	neuregulin 1	protein coding gene	MP:0002950	abnormal neural crest cell migration
MGI:96083	Nrg1	neuregulin 1	protein coding gene	MP:0003008	enhanced long term potentiation
MGI:96083	Nrg1	neuregulin 1	protein coding gene	MP:0003088	abnormal prepulse inhibition
MGI:96083	Nrg1	neuregulin 1	protein coding gene	MP:0003312	abnormal locomotor coordination
MGI:96083	Nrg1	neuregulin 1	protein coding gene	MP:0003393	decreased cardiac output
MGI:96083	Nrg1	neuregulin 1	protein coding gene	MP:0003647	absent oligodendrocytes
MGI:96083	Nrg1	neuregulin 1	protein coding gene	MP:0003698	abnormal male reproductive system physiology
MGI:96083	Nrg1	neuregulin 1	protein coding gene	MP:0003822	decreased left ventricle systolic pressure
MGI:96083	Nrg1	neuregulin 1	protein coding gene	MP:0003993	abnormal ventral spinal root morphology
MGI:96083	Nrg1	neuregulin 1	protein coding gene	MP:0004069	abnormal muscle spindle morphology
MGI:96083	Nrg1	neuregulin 1	protein coding gene	MP:0004075	decreased Schwann cell precursor number
MGI:96083	Nrg1	neuregulin 1	protein coding gene	MP:0004297	abnormal proprioceptive neuron morphology
MGI:96083	Nrg1	neuregulin 1	protein coding gene	MP:0004835	abnormal miniature endplate potential
MGI:96083	Nrg1	neuregulin 1	protein coding gene	MP:0004852	decreased testis weight
MGI:96083	Nrg1	neuregulin 1	protein coding gene	MP:0005140	decreased cardiac muscle contractility
MGI:96083	Nrg1	neuregulin 1	protein coding gene	MP:0005159	azoospermia
MGI:96083	Nrg1	neuregulin 1	protein coding gene	MP:0005294	abnormal heart ventricle morphology
MGI:96083	Nrg1	neuregulin 1	protein coding gene	MP:0005329	abnormal myocardium layer morphology
MGI:96083	Nrg1	neuregulin 1	protein coding gene	MP:0005333	decreased heart rate
MGI:96083	Nrg1	neuregulin 1	protein coding gene	MP:0005403	abnormal nerve conduction
MGI:96083	Nrg1	neuregulin 1	protein coding gene	MP:0005598	decreased ventricle muscle contractility
MGI:96083	Nrg1	neuregulin 1	protein coding gene	MP:0006269	abnormal mammary gland growth during pregnancy
MGI:96083	Nrg1	neuregulin 1	protein coding gene	MP:0008022	dilated heart ventricle
MGI:96083	Nrg1	neuregulin 1	protein coding gene	MP:0008280	abnormal male germ cell apoptosis
MGI:96083	Nrg1	neuregulin 1	protein coding gene	MP:0008485	increased muscle spindle number
MGI:96083	Nrg1	neuregulin 1	protein coding gene	MP:0008486	decreased muscle spindle number
MGI:96083	Nrg1	neuregulin 1	protein coding gene	MP:0009404	centrally nucleated skeletal muscle fibers
MGI:96083	Nrg1	neuregulin 1	protein coding gene	MP:0009766	increased sensitivity to xenobiotic induced morbidity/mortality
MGI:96083	Nrg1	neuregulin 1	protein coding gene	MP:0010050	hypermyelination
MGI:96083	Nrg1	neuregulin 1	protein coding gene	MP:0011087	neonatal lethality, complete penetrance
MGI:96083	Nrg1	neuregulin 1	protein coding gene	MP:0011098	embryonic lethality during organogenesis, complete penetrance
MGI:96083	Nrg1	neuregulin 1	protein coding gene	MP:0011100	preweaning lethality, complete penetrance
MGI:96083	Nrg1	neuregulin 1	protein coding gene	MP:0011110	preweaning lethality, incomplete penetrance
MGI:96083	Nrg1	neuregulin 1	protein coding gene	MP:0014119	abnormal mandibular nerve innervation pattern
MGI:96083	Nrg1	neuregulin 1	protein coding gene	MP:0020388	decreased radial glial cell number
MGI:1927343	Rps6kb2	ribosomal protein S6 kinase, polypeptide 2	ENSMUSG00000024830	MP:0002169	no abnormal phenotype detected
MGI:87860	Abl2	v-abl Abelson murine leukemia viral oncogene 2 (arg, Abelson-related gene)	ENSMUSG00000026596	MP:0001262	decreased body weight
MGI:87860	Abl2	v-abl Abelson murine leukemia viral oncogene 2 (arg, Abelson-related gene)	protein coding gene	MP:0001405	impaired coordination
MGI:87860	Abl2	v-abl Abelson murine leukemia viral oncogene 2 (arg, Abelson-related gene)	protein coding gene	MP:0001489	decreased startle reflex
MGI:87860	Abl2	v-abl Abelson murine leukemia viral oncogene 2 (arg, Abelson-related gene)	protein coding gene	MP:0001516	abnormal motor coordination/balance
MGI:87860	Abl2	v-abl Abelson murine leukemia viral oncogene 2 (arg, Abelson-related gene)	protein coding gene	MP:0001921	reduced fertility
MGI:87860	Abl2	v-abl Abelson murine leukemia viral oncogene 2 (arg, Abelson-related gene)	protein coding gene	MP:0004179	transmission ratio distortion
MGI:87860	Abl2	v-abl Abelson murine leukemia viral oncogene 2 (arg, Abelson-related gene)	protein coding gene	MP:0005357	novel environmental response-related retropulsion
MGI:87860	Abl2	v-abl Abelson murine leukemia viral oncogene 2 (arg, Abelson-related gene)	protein coding gene	MP:0005656	decreased aggression
MGI:87860	Abl2	v-abl Abelson murine leukemia viral oncogene 2 (arg, Abelson-related gene)	protein coding gene	MP:0006359	absent startle reflex
MGI:87860	Abl2	v-abl Abelson murine leukemia viral oncogene 2 (arg, Abelson-related gene)	protein coding gene	MP:0009969	abnormal cerebral cortex pyramidal cell morphology

## Sheet: Table S4
Table S4. MGI phenotypes of genes enriched by KEGG analysis at E10.5
MGI gene_ID	Symbol	Name	Ensembl_ID	MP_D	Term
MGI:2448415	H2bc11	H2B clustered histone 21	ENSMUSG00000069300	MP:0003203	increased neuron apoptosis
MGI:2448415	H2bc11	H2B clustered histone 21		MP:0003204	decreased neuron apoptosis
MGI:2448415	H2bc11	H2B clustered histone 21		MP:0006092	abnormal olfactory sensory neuron morphology
MGI:2448415	H2bc11	H2B clustered histone 21		MP:0008544	impaired olfaction
MGI:88235	C7	chemokine (C-X-C motif) ligand 10	ENSMUSG00000079105	MP:0011275	abnormal behavioral response to light
MGI:1352450	C7	chemokine (C-X-C motif) ligand 10		MP:0000921	demyelination
MGI:1352450	C7	chemokine (C-X-C motif) ligand 10		MP:0002418	increased susceptibility to viral infection
MGI:1352450	C7	chemokine (C-X-C motif) ligand 10		MP:0002444	abnormal T cell physiology
MGI:1352450	C7	chemokine (C-X-C motif) ligand 10		MP:0003009	abnormal cytokine secretion
MGI:1352450	C7	chemokine (C-X-C motif) ligand 10		MP:0004799	increased susceptibility to experimental autoimmune encephalomyelitis
MGI:1352450	C7	chemokine (C-X-C motif) ligand 10		MP:0005616	decreased susceptibility to type IV hypersensitivity reaction
MGI:1352450	C7	chemokine (C-X-C motif) ligand 10		MP:0006082	CNS inflammation
MGI:1352450	C7	chemokine (C-X-C motif) ligand 10		MP:0008079	decreased CD8-positive, alpha-beta T cell number
MGI:1352450	C7	chemokine (C-X-C motif) ligand 10		MP:0008496	decreased IgG2a level
MGI:1352450	C7	chemokine (C-X-C motif) ligand 10		MP:0008567	decreased interferon-gamma secretion
MGI:1352450	C7	chemokine (C-X-C motif) ligand 10		MP:0008750	abnormal interferon level
MGI:1352450	C7	chemokine (C-X-C motif) ligand 10		MP:0009335	decreased splenocyte proliferation
MGI:2179326	C7	chemokine (C-X-C motif) ligand 10		MP:0001393	ataxia
MGI:2179326	C7	chemokine (C-X-C motif) ligand 10		MP:0002083	premature death
MGI:2179326	C7	chemokine (C-X-C motif) ligand 10		MP:0002229	neurodegeneration
MGI:2179326	C7	chemokine (C-X-C motif) ligand 10		MP:0003203	increased neuron apoptosis
MGI:106657	Trim21	tripartite motif-containing 21	ENSMUSG00000030966	MP:0000691	enlarged spleen
MGI:106657	Trim21	tripartite motif-containing 21		MP:0000702	enlarged lymph nodes
MGI:106657	Trim21	tripartite motif-containing 21		MP:0001194	dermatitis
MGI:106657	Trim21	tripartite motif-containing 21		MP:0001828	abnormal T cell activation
MGI:106657	Trim21	tripartite motif-containing 21		MP:0001844	autoimmune response
MGI:106657	Trim21	tripartite motif-containing 21		MP:0001846	increased inflammatory response
MGI:106657	Trim21	tripartite motif-containing 21		MP:0002398	abnormal bone marrow cell morphology/development
MGI:106657	Trim21	tripartite motif-containing 21		MP:0002962	increased urine protein level
MGI:106657	Trim21	tripartite motif-containing 21		MP:0003725	increased autoantibody level
MGI:106657	Trim21	tripartite motif-containing 21		MP:0008751	abnormal interleukin level
MGI:106657	Trim21	tripartite motif-containing 21		MP:0008752	abnormal tumor necrosis factor level
MGI:106657	Trim21	tripartite motif-containing 21		MP:0008770	decreased survivor rate
MGI:103070	H2-Ab1	histocompatibility 2, class II antigen A, beta 1	ENSMUSG00000073421	MP:0000685	abnormal immune system morphology
MGI:103070	H2-Ab1	histocompatibility 2, class II antigen A, beta 1		MP:0000689	abnormal spleen morphology
MGI:103070	H2-Ab1	histocompatibility 2, class II antigen A, beta 1		MP:0000716	abnormal immune system cell morphology
MGI:103070	H2-Ab1	histocompatibility 2, class II antigen A, beta 1		MP:0001585	hemolytic anemia
MGI:103070	H2-Ab1	histocompatibility 2, class II antigen A, beta 1		MP:0001732	postnatal growth retardation
MGI:103070	H2-Ab1	histocompatibility 2, class II antigen A, beta 1		MP:0001790	abnormal immune system physiology
MGI:103070	H2-Ab1	histocompatibility 2, class II antigen A, beta 1		MP:0001800	abnormal humoral immune response
MGI:103070	H2-Ab1	histocompatibility 2, class II antigen A, beta 1		MP:0001805	decreased IgG level
MGI:103070	H2-Ab1	histocompatibility 2, class II antigen A, beta 1		MP:0001806	decreased IgM level
MGI:103070	H2-Ab1	histocompatibility 2, class II antigen A, beta 1		MP:0001828	abnormal T cell activation
MGI:103070	H2-Ab1	histocompatibility 2, class II antigen A, beta 1		MP:0001844	autoimmune response
MGI:103070	H2-Ab1	histocompatibility 2, class II antigen A, beta 1		MP:0001921	reduced fertility
MGI:103070	H2-Ab1	histocompatibility 2, class II antigen A, beta 1		MP:0002083	premature death
MGI:103070	H2-Ab1	histocompatibility 2, class II antigen A, beta 1		MP:0002145	abnormal T cell differentiation
MGI:103070	H2-Ab1	histocompatibility 2, class II antigen A, beta 1		MP:0002169	no abnormal phenotype detected
MGI:103070	H2-Ab1	histocompatibility 2, class II antigen A, beta 1		MP:0002358	abnormal spleen periarteriolar lymphoid sheath morphology
MGI:103070	H2-Ab1	histocompatibility 2, class II antigen A, beta 1		MP:0002362	abnormal spleen marginal zone morphology
MGI:103070	H2-Ab1	histocompatibility 2, class II antigen A, beta 1		MP:0002376	abnormal dendritic cell physiology
MGI:103070	H2-Ab1	histocompatibility 2, class II antigen A, beta 1		MP:0002432	abnormal CD4-positive, alpha beta T cell morphology
MGI:103070	H2-Ab1	histocompatibility 2, class II antigen A, beta 1		MP:0002444	abnormal T cell physiology
MGI:103070	H2-Ab1	histocompatibility 2, class II antigen A, beta 1		MP:0002452	abnormal professional antigen presenting cell physiology
MGI:103070	H2-Ab1	histocompatibility 2, class II antigen A, beta 1		MP:0002454	abnormal macrophage antigen presentation
MGI:103070	H2-Ab1	histocompatibility 2, class II antigen A, beta 1		MP:0002455	abnormal dendritic cell antigen presentation
MGI:103070	H2-Ab1	histocompatibility 2, class II antigen A, beta 1		MP:0002459	abnormal B cell physiology
MGI:103070	H2-Ab1	histocompatibility 2, class II antigen A, beta 1		MP:0002490	abnormal immunoglobulin level
MGI:103070	H2-Ab1	histocompatibility 2, class II antigen A, beta 1		MP:0002494	increased IgM level
MGI:103070	H2-Ab1	histocompatibility 2, class II antigen A, beta 1		MP:0002722	abnormal immune system organ morphology
MGI:103070	H2-Ab1	histocompatibility 2, class II antigen A, beta 1		MP:0002962	increased urine protein level
MGI:103070	H2-Ab1	histocompatibility 2, class II antigen A, beta 1		MP:0003009	abnormal cytokine secretion
MGI:103070	H2-Ab1	histocompatibility 2, class II antigen A, beta 1		MP:0003410	abnormal artery development
MGI:103070	H2-Ab1	histocompatibility 2, class II antigen A, beta 1		MP:0003638	abnormal response/metabolism to endogenous compounds
MGI:103070	H2-Ab1	histocompatibility 2, class II antigen A, beta 1		MP:0003790	absent CD4-positive, alpha beta T cells
MGI:103070	H2-Ab1	histocompatibility 2, class II antigen A, beta 1		MP:0003945	abnormal lymphocyte physiology
MGI:103070	H2-Ab1	histocompatibility 2, class II antigen A, beta 1		MP:0004031	insulitis
MGI:103070	H2-Ab1	histocompatibility 2, class II antigen A, beta 1		MP:0004762	increased anti-double stranded DNA antibody level
MGI:103070	H2-Ab1	histocompatibility 2, class II antigen A, beta 1		MP:0004771	increased anti-single stranded DNA antibody level
MGI:103070	H2-Ab1	histocompatibility 2, class II antigen A, beta 1		MP:0004797	increased anti-erythrocyte antigen antibody level
MGI:103070	H2-Ab1	histocompatibility 2, class II antigen A, beta 1		MP:0004800	decreased susceptibility to experimental autoimmune encephalomyelitis
MGI:103070	H2-Ab1	histocompatibility 2, class II antigen A, beta 1		MP:0004824	decreased susceptibility to experimental autoimmune myasthenia gravis
MGI:103070	H2-Ab1	histocompatibility 2, class II antigen A, beta 1		MP:0004974	decreased regulatory T cell number
MGI:103070	H2-Ab1	histocompatibility 2, class II antigen A, beta 1		MP:0005014	increased B cell number
MGI:103070	H2-Ab1	histocompatibility 2, class II antigen A, beta 1		MP:0005026	decreased susceptibility to parasitic infection
MGI:103070	H2-Ab1	histocompatibility 2, class II antigen A, beta 1		MP:0005027	increased susceptibility to parasitic infection
MGI:103070	H2-Ab1	histocompatibility 2, class II antigen A, beta 1		MP:0005042	abnormal level of surface class II molecules
MGI:103070	H2-Ab1	histocompatibility 2, class II antigen A, beta 1		MP:0005090	increased double-negative T cell number
MGI:103070	H2-Ab1	histocompatibility 2, class II antigen A, beta 1		MP:0005351	decreased susceptibility to autoimmune disorder
MGI:103070	H2-Ab1	histocompatibility 2, class II antigen A, beta 1		MP:0005463	abnormal CD4-positive, alpha-beta T cell physiology
MGI:103070	H2-Ab1	histocompatibility 2, class II antigen A, beta 1		MP:0005671	abnormal response to transplant
MGI:103070	H2-Ab1	histocompatibility 2, class II antigen A, beta 1		MP:0008074	increased CD4-positive, alpha beta T cell number
MGI:103070	H2-Ab1	histocompatibility 2, class II antigen A, beta 1		MP:0008075	decreased CD4-positive, alpha beta T cell number
MGI:103070	H2-Ab1	histocompatibility 2, class II antigen A, beta 1		MP:0008076	abnormal CD4-positive T cell differentiation
MGI:103070	H2-Ab1	histocompatibility 2, class II antigen A, beta 1		MP:0008078	increased CD8-positive, alpha-beta T cell number
MGI:103070	H2-Ab1	histocompatibility 2, class II antigen A, beta 1		MP:0008079	decreased CD8-positive, alpha-beta T cell number
MGI:103070	H2-Ab1	histocompatibility 2, class II antigen A, beta 1		MP:0008083	decreased single-positive T cell number
MGI:103070	H2-Ab1	histocompatibility 2, class II antigen A, beta 1		MP:0008397	abnormal CD4-positive, CD25-positive, alpha-beta regulatory T cell morphology
MGI:103070	H2-Ab1	histocompatibility 2, class II antigen A, beta 1		MP:0008470	abnormal spleen B cell follicle morphology
MGI:103070	H2-Ab1	histocompatibility 2, class II antigen A, beta 1		MP:0008474	absent spleen germinal center
MGI:103070	H2-Ab1	histocompatibility 2, class II antigen A, beta 1		MP:0008495	decreased IgG1 level
MGI:103070	H2-Ab1	histocompatibility 2, class II antigen A, beta 1		MP:0008561	decreased tumor necrosis factor secretion
MGI:103070	H2-Ab1	histocompatibility 2, class II antigen A, beta 1		MP:0008664	decreased interleukin-12 secretion
MGI:103070	H2-Ab1	histocompatibility 2, class II antigen A, beta 1		MP:0008828	abnormal lymph node cell ratio
MGI:103070	H2-Ab1	histocompatibility 2, class II antigen A, beta 1		MP:0009967	abnormal neuron proliferation
MGI:103070	H2-Ab1	histocompatibility 2, class II antigen A, beta 1		MP:0010169	decreased CD4-positive, CD25-positive, alpha-beta regulatory T cell number
MGI:103070	H2-Ab1	histocompatibility 2, class II antigen A, beta 1		MP:0010539	decreased level of surface class II molecules
MGI:1333752	Hdac6	histone deacetylase 6	ENSMUSG00000031161	MP:0000062	increased bone mineral density
MGI:1333752	Hdac6	histone deacetylase 6		MP:0001260	increased body weight
MGI:1333752	Hdac6	histone deacetylase 6		MP:0001805	decreased IgG level
MGI:1333752	Hdac6	histone deacetylase 6		MP:0001806	decreased IgM level
MGI:1333752	Hdac6	histone deacetylase 6		MP:0002169	no abnormal phenotype detected
MGI:1333752	Hdac6	histone deacetylase 6		MP:0003091	abnormal cell migration
MGI:1333752	Hdac6	histone deacetylase 6		MP:0008414	abnormal spatial reference memory
MGI:1333752	Hdac6	histone deacetylase 6		MP:0008594	decreased circulating interleukin-10 level
MGI:1333752	Hdac6	histone deacetylase 6		MP:0008661	decreased interleukin-10 secretion
MGI:1333752	Hdac6	histone deacetylase 6		MP:0010123	increased bone mineral content
MGI:1916925	Pxn	peroxidasin	ENSMUSG00000029528	MP:0000352	decreased cell proliferation
MGI:1916925	Pxn	peroxidasin		MP:0000373	belly spot
MGI:1916925	Pxn	peroxidasin		MP:0000585	kinked tail
MGI:1916925	Pxn	peroxidasin		MP:0001293	anophthalmia
MGI:1916925	Pxn	peroxidasin		MP:0001297	microphthalmia
MGI:1916925	Pxn	peroxidasin		MP:0001306	small lens
MGI:1916925	Pxn	peroxidasin		MP:0001307	fused cornea and lens
MGI:1916925	Pxn	peroxidasin		MP:0001314	corneal opacity
MGI:1916925	Pxn	peroxidasin		MP:0001322	abnormal iris morphology
MGI:1916925	Pxn	peroxidasin		MP:0001325	abnormal retina morphology
MGI:1916925	Pxn	peroxidasin		MP:0001330	abnormal optic nerve morphology
MGI:1916925	Pxn	peroxidasin		MP:0001851	eye inflammation
MGI:1916925	Pxn	peroxidasin		MP:0002579	disorganized secondary lens fibers
MGI:1916925	Pxn	peroxidasin		MP:0002840	abnormal lens fiber morphology
MGI:1916925	Pxn	peroxidasin		MP:0003237	abnormal lens epithelium morphology
MGI:1916925	Pxn	peroxidasin		MP:0004221	abnormal iridocorneal angle
MGI:1916925	Pxn	peroxidasin		MP:0005193	abnormal anterior eye segment morphology
MGI:1916925	Pxn	peroxidasin		MP:0005205	abnormal eye anterior chamber morphology
MGI:1916925	Pxn	peroxidasin		MP:0005299	abnormal eye posterior chamber morphology
MGI:1916925	Pxn	peroxidasin		MP:0005300	abnormal corneal stroma morphology
MGI:1916925	Pxn	peroxidasin		MP:0005545	abnormal lens development
MGI:1916925	Pxn	peroxidasin		MP:0006200	vitreous body deposition
MGI:1916925	Pxn	peroxidasin		MP:0006221	optic nerve hypoplasia
MGI:1916925	Pxn	peroxidasin		MP:0006226	iris hypoplasia
MGI:1916925	Pxn	peroxidasin		MP:0006309	decreased retinal ganglion cell number
MGI:1916925	Pxn	peroxidasin		MP:0008841	ruptured lens capsule
MGI:1916925	Pxn	peroxidasin		MP:0009392	retinal gliosis
MGI:1916925	Pxn	peroxidasin		MP:0009742	increased corneal stroma thickness
MGI:1916925	Pxn	peroxidasin		MP:0010235	abnormal retina inner limiting membrane morphology
MGI:1916925	Pxn	peroxidasin		MP:0010709	absent eye anterior chamber
MGI:1916925	Pxn	peroxidasin		MP:0010713	corneal-lenticular stalk
MGI:1916925	Pxn	peroxidasin		MP:0011110	preweaning lethality, incomplete penetrance
MGI:1916925	Pxn	peroxidasin		MP:0011960	abnormal eye anterior chamber depth
MGI:1916925	Pxn	peroxidasin		MP:0013258	abnormal extracellular matrix morphology
MGI:1916925	Pxn	peroxidasin		MP:0013743	ciliary body hypoplasia
MGI:1916925	Pxn	peroxidasin		MP:0020855	decreased corneal epithelium thickness
MGI:108295	Pxn	paxillin		MP:0000267	abnormal heart development
MGI:108295	Pxn	paxillin		MP:0000474	abnormal foregut morphology
MGI:108295	Pxn	paxillin		MP:0000932	absent notochord
MGI:108295	Pxn	paxillin		MP:0001698	decreased embryo size
MGI:108295	Pxn	paxillin		MP:0001726	abnormal allantois morphology
MGI:108295	Pxn	paxillin		MP:0004787	abnormal dorsal aorta morphology
MGI:108295	Pxn	paxillin		MP:0005029	abnormal amnion morphology
MGI:108295	Pxn	paxillin		MP:0005223	abnormal dorsal-ventral polarity of the somites
MGI:108295	Pxn	paxillin		MP:0011098	embryonic lethality during organogenesis, complete penetrance
MGI:108295	Pxn	paxillin		MP:0012499	absent cardiogenic plate
MGI:95915	H2-M3	histocompatibility 2, M region locus 3	ENSMUSG00000016206	MP:0001830	decreased activated T cell number
MGI:95915	H2-M3	histocompatibility 2, M region locus 3		MP:0002412	increased susceptibility to bacterial infection
MGI:95915	H2-M3	histocompatibility 2, M region locus 3		MP:0002419	abnormal innate immunity
MGI:95915	H2-M3	histocompatibility 2, M region locus 3		MP:0005010	abnormal CD8-positive, alpha beta T cell morphology
MGI:95915	H2-M3	histocompatibility 2, M region locus 3		MP:0005070	impaired natural killer cell mediated cytotoxicity
MGI:95915	H2-M3	histocompatibility 2, M region locus 3		MP:0005078	abnormal cytotoxic T cell physiology
MGI:95915	H2-M3	histocompatibility 2, M region locus 3		MP:0008567	decreased interferon-gamma secretion
MGI:95915	H2-M3	histocompatibility 2, M region locus 3		MP:0011077	decreased macrophage nitric oxide production
MGI:98834	Trp53	transformation related protein 53	ENSMUSG00000059552	MP:0000026	abnormal inner ear morphology
MGI:98834	Trp53	transformation related protein 53		MP:0000063	decreased bone mineral density
MGI:98834	Trp53	transformation related protein 53		MP:0000066	osteoporosis
MGI:98834	Trp53	transformation related protein 53		MP:0000067	osteopetrosis
MGI:98834	Trp53	transformation related protein 53		MP:0000088	short mandible
MGI:98834	Trp53	transformation related protein 53		MP:0000111	cleft palate
MGI:98834	Trp53	transformation related protein 53		MP:0000160	kyphosis
MGI:98834	Trp53	transformation related protein 53		MP:0000162	lordosis
MGI:98834	Trp53	transformation related protein 53		MP:0000208	decreased hematocrit
MGI:98834	Trp53	transformation related protein 53		MP:0000221	decreased leukocyte cell number
MGI:98834	Trp53	transformation related protein 53		MP:0000222	decreased neutrophil cell number
MGI:98834	Trp53	transformation related protein 53		MP:0000240	extramedullary hematopoiesis
MGI:98834	Trp53	transformation related protein 53		MP:0000274	enlarged heart
MGI:98834	Trp53	transformation related protein 53		MP:0000284	double outlet right ventricle
MGI:98834	Trp53	transformation related protein 53		MP:0000297	abnormal atrioventricular cushion morphology
MGI:98834	Trp53	transformation related protein 53		MP:0000313	abnormal cell death
MGI:98834	Trp53	transformation related protein 53		MP:0000333	decreased bone marrow cell number
MGI:98834	Trp53	transformation related protein 53		MP:0000343	altered response to myocardial infarction
MGI:98834	Trp53	transformation related protein 53		MP:0000350	abnormal cell proliferation
MGI:98834	Trp53	transformation related protein 53		MP:0000351	increased cell proliferation
MGI:98834	Trp53	transformation related protein 53		MP:0000352	decreased cell proliferation
MGI:98834	Trp53	transformation related protein 53		MP:0000367	abnormal coat/ hair morphology
MGI:98834	Trp53	transformation related protein 53		MP:0000377	abnormal hair follicle morphology
MGI:98834	Trp53	transformation related protein 53		MP:0000414	alopecia
MGI:98834	Trp53	transformation related protein 53		MP:0000416	sparse hair
MGI:98834	Trp53	transformation related protein 53		MP:0000420	ruffled hair
MGI:98834	Trp53	transformation related protein 53		MP:0000423	delayed hair regrowth
MGI:98834	Trp53	transformation related protein 53		MP:0000428	abnormal craniofacial morphology
MGI:98834	Trp53	transformation related protein 53		MP:0000512	intestinal ulcer
MGI:98834	Trp53	transformation related protein 53		MP:0000527	abnormal kidney development
MGI:98834	Trp53	transformation related protein 53		MP:0000558	abnormal tibia morphology
MGI:98834	Trp53	transformation related protein 53		MP:0000569	abnormal digit pigmentation
MGI:98834	Trp53	transformation related protein 53		MP:0000575	increased foot pad pigmentation
MGI:98834	Trp53	transformation related protein 53		MP:0000585	kinked tail
MGI:98834	Trp53	transformation related protein 53		MP:0000599	enlarged liver
MGI:98834	Trp53	transformation related protein 53		MP:0000600	liver hypoplasia
MGI:98834	Trp53	transformation related protein 53		MP:0000628	abnormal mammary gland development
MGI:98834	Trp53	transformation related protein 53		MP:0000689	abnormal spleen morphology
MGI:98834	Trp53	transformation related protein 53		MP:0000691	enlarged spleen
MGI:98834	Trp53	transformation related protein 53		MP:0000692	small spleen
MGI:98834	Trp53	transformation related protein 53		MP:0000693	spleen hyperplasia
MGI:98834	Trp53	transformation related protein 53		MP:0000694	spleen hypoplasia
MGI:98834	Trp53	transformation related protein 53		MP:0000696	abnormal Peyer's patch morphology
MGI:98834	Trp53	transformation related protein 53		MP:0000703	abnormal thymus morphology
MGI:98834	Trp53	transformation related protein 53		MP:0000706	small thymus
MGI:98834	Trp53	transformation related protein 53		MP:0000745	tremors
MGI:98834	Trp53	transformation related protein 53		MP:0000762	abnormal tongue morphology
MGI:98834	Trp53	transformation related protein 53		MP:0000774	decreased brain size
MGI:98834	Trp53	transformation related protein 53		MP:0000851	cerebellum hypoplasia
MGI:98834	Trp53	transformation related protein 53		MP:0000857	abnormal cerebellar foliation
MGI:98834	Trp53	transformation related protein 53		MP:0000865	absent cerebellum vermis
MGI:98834	Trp53	transformation related protein 53		MP:0000875	abnormal cerebellar Purkinje cell layer
MGI:98834	Trp53	transformation related protein 53		MP:0000914	exencephaly
MGI:98834	Trp53	transformation related protein 53		MP:0001116	small gonad
MGI:98834	Trp53	transformation related protein 53		MP:0001147	small testis
MGI:98834	Trp53	transformation related protein 53		MP:0001156	abnormal spermatogenesis
MGI:98834	Trp53	transformation related protein 53		MP:0001204	decreased sensitivity to skin irradiation
MGI:98834	Trp53	transformation related protein 53		MP:0001212	skin lesions
MGI:98834	Trp53	transformation related protein 53		MP:0001244	thin dermal layer
MGI:98834	Trp53	transformation related protein 53		MP:0001262	decreased body weight
MGI:98834	Trp53	transformation related protein 53		MP:0001263	weight loss
MGI:98834	Trp53	transformation related protein 53		MP:0001265	decreased body size
MGI:98834	Trp53	transformation related protein 53		MP:0001272	increased metastatic potential
MGI:98834	Trp53	transformation related protein 53		MP:0001325	abnormal retina morphology
MGI:98834	Trp53	transformation related protein 53		MP:0001330	abnormal optic nerve morphology
MGI:98834	Trp53	transformation related protein 53		MP:0001333	absent optic nerve
MGI:98834	Trp53	transformation related protein 53		MP:0001393	ataxia
MGI:98834	Trp53	transformation related protein 53		MP:0001525	impaired balance
MGI:98834	Trp53	transformation related protein 53		MP:0001544	abnormal cardiovascular system physiology
MGI:98834	Trp53	transformation related protein 53		MP:0001545	abnormal hematopoietic system physiology
MGI:98834	Trp53	transformation related protein 53		MP:0001577	anemia
MGI:98834	Trp53	transformation related protein 53		MP:0001625	cardiac hypertrophy
MGI:98834	Trp53	transformation related protein 53		MP:0001648	abnormal apoptosis
MGI:98834	Trp53	transformation related protein 53		MP:0001658	increased mortality induced by gamma-irradiation
MGI:98834	Trp53	transformation related protein 53		MP:0001661	extended life span
MGI:98834	Trp53	transformation related protein 53		MP:0001732	postnatal growth retardation
MGI:98834	Trp53	transformation related protein 53		MP:0001846	increased inflammatory response
MGI:98834	Trp53	transformation related protein 53		MP:0001860	liver inflammation
MGI:98834	Trp53	transformation related protein 53		MP:0001861	lung inflammation
MGI:98834	Trp53	transformation related protein 53		MP:0001864	vasculitis
MGI:98834	Trp53	transformation related protein 53		MP:0001881	abnormal mammary gland physiology
MGI:98834	Trp53	transformation related protein 53		MP:0001883	increased mammary adenocarcinoma incidence
MGI:98834	Trp53	transformation related protein 53		MP:0001914	hemorrhage
MGI:98834	Trp53	transformation related protein 53		MP:0001940	testis hypoplasia
MGI:98834	Trp53	transformation related protein 53		MP:0002013	increased pilomatricoma incidence
MGI:98834	Trp53	transformation related protein 53		MP:0002016	ovary cysts
MGI:98834	Trp53	transformation related protein 53		MP:0002019	abnormal tumor incidence
MGI:98834	Trp53	transformation related protein 53		MP:0002020	increased tumor incidence
MGI:98834	Trp53	transformation related protein 53		MP:0002023	increased B cell derived lymphoma incidence
MGI:98834	Trp53	transformation related protein 53		MP:0002024	increased T cell derived lymphoma incidence
MGI:98834	Trp53	transformation related protein 53		MP:0002026	increased leukemia incidence
MGI:98834	Trp53	transformation related protein 53		MP:0002027	increased lung adenocarcinoma incidence
MGI:98834	Trp53	transformation related protein 53		MP:0002032	increased sarcoma incidence
MGI:98834	Trp53	transformation related protein 53		MP:0002035	increased leiomyosarcoma incidence
MGI:98834	Trp53	transformation related protein 53		MP:0002036	increased rhabdomyosarcoma incidence
MGI:98834	Trp53	transformation related protein 53		MP:0002038	increased carcinoma incidence
MGI:98834	Trp53	transformation related protein 53		MP:0002048	increased lung adenoma incidence
MGI:98834	Trp53	transformation related protein 53		MP:0002051	increased skin papilloma incidence
MGI:98834	Trp53	transformation related protein 53		MP:0002052	decreased tumor incidence
MGI:98834	Trp53	transformation related protein 53		MP:0002064	seizures
MGI:98834	Trp53	transformation related protein 53		MP:0002083	premature death
MGI:98834	Trp53	transformation related protein 53		MP:0002109	abnormal limb morphology
MGI:98834	Trp53	transformation related protein 53		MP:0002113	abnormal skeleton development
MGI:98834	Trp53	transformation related protein 53		MP:0002123	abnormal definitive hematopoiesis
MGI:98834	Trp53	transformation related protein 53		MP:0002169	no abnormal phenotype detected
MGI:98834	Trp53	transformation related protein 53		MP:0002177	abnormal outer ear morphology
MGI:98834	Trp53	transformation related protein 53		MP:0002269	muscular atrophy
MGI:98834	Trp53	transformation related protein 53		MP:0002357	abnormal spleen white pulp morphology
MGI:98834	Trp53	transformation related protein 53		MP:0002362	abnormal spleen marginal zone morphology
MGI:98834	Trp53	transformation related protein 53		MP:0002404	increased intestinal adenoma incidence
MGI:98834	Trp53	transformation related protein 53		MP:0002413	abnormal megakaryocyte progenitor cell morphology
MGI:98834	Trp53	transformation related protein 53		MP:0002619	abnormal lymphocyte morphology
MGI:98834	Trp53	transformation related protein 53		MP:0002627	increased teratoma incidence
MGI:98834	Trp53	transformation related protein 53		MP:0002628	hepatic steatosis
MGI:98834	Trp53	transformation related protein 53		MP:0002633	persistent truncus arteriosis
MGI:98834	Trp53	transformation related protein 53		MP:0002661	abnormal corpus epididymis morphology
MGI:98834	Trp53	transformation related protein 53		MP:0002700	opacity of vitreous body
MGI:98834	Trp53	transformation related protein 53		MP:0002724	enhanced wound healing
MGI:98834	Trp53	transformation related protein 53		MP:0002792	abnormal retinal vasculature morphology
MGI:98834	Trp53	transformation related protein 53		MP:0002833	increased heart weight
MGI:98834	Trp53	transformation related protein 53		MP:0002864	abnormal ocular fundus morphology
MGI:98834	Trp53	transformation related protein 53		MP:0002875	decreased erythrocyte cell number
MGI:98834	Trp53	transformation related protein 53		MP:0002908	delayed wound healing
MGI:98834	Trp53	transformation related protein 53		MP:0002947	increased hemangioma incidence
MGI:98834	Trp53	transformation related protein 53		MP:0002989	small kidney
MGI:98834	Trp53	transformation related protein 53		MP:0003010	decreased mortality induced by ionizing radiation
MGI:98834	Trp53	transformation related protein 53		MP:0003046	liver cirrhosis
MGI:98834	Trp53	transformation related protein 53		MP:0003077	abnormal cell cycle
MGI:98834	Trp53	transformation related protein 53		MP:0003091	abnormal cell migration
MGI:98834	Trp53	transformation related protein 53		MP:0003179	thrombocytopenia
MGI:98834	Trp53	transformation related protein 53		MP:0003204	decreased neuron apoptosis
MGI:98834	Trp53	transformation related protein 53		MP:0003207	decreased cellular sensitivity to gamma-irradiation
MGI:98834	Trp53	transformation related protein 53		MP:0003269	colon polyps
MGI:98834	Trp53	transformation related protein 53		MP:0003299	gastric polyps
MGI:98834	Trp53	transformation related protein 53		MP:0003331	increased hepatocellular carcinoma incidence
MGI:98834	Trp53	transformation related protein 53		MP:0003402	decreased liver weight
MGI:98834	Trp53	transformation related protein 53		MP:0003446	renal hypoplasia
MGI:98834	Trp53	transformation related protein 53		MP:0003447	decreased tumor growth/size
MGI:98834	Trp53	transformation related protein 53		MP:0003448	abnormal tumor morphology
MGI:98834	Trp53	transformation related protein 53		MP:0003667	increased hemangiosarcoma incidence
MGI:98834	Trp53	transformation related protein 53		MP:0003674	oxidative stress
MGI:98834	Trp53	transformation related protein 53		MP:0003717	pallor
MGI:98834	Trp53	transformation related protein 53		MP:0003720	abnormal neural tube closure
MGI:98834	Trp53	transformation related protein 53		MP:0003751	oral leukoplakia
MGI:98834	Trp53	transformation related protein 53		MP:0003763	abnormal thymus physiology
MGI:98834	Trp53	transformation related protein 53		MP:0003786	premature aging
MGI:98834	Trp53	transformation related protein 53		MP:0003789	increased osteosarcoma incidence
MGI:98834	Trp53	transformation related protein 53		MP:0003918	decreased kidney weight
MGI:98834	Trp53	transformation related protein 53		MP:0003927	increased cellular glucose import
MGI:98834	Trp53	transformation related protein 53		MP:0003992	increased mortality induced by ionizing radiation
MGI:98834	Trp53	transformation related protein 53		MP:0004023	abnormal chromosome number
MGI:98834	Trp53	transformation related protein 53		MP:0004024	aneuploidy
MGI:98834	Trp53	transformation related protein 53		MP:0004025	polyploidy
MGI:98834	Trp53	transformation related protein 53		MP:0004029	spontaneous chromosome breakage
MGI:98834	Trp53	transformation related protein 53		MP:0004045	abnormal cell cycle checkpoint function
MGI:98834	Trp53	transformation related protein 53		MP:0004097	abnormal cerebellar cortex morphology
MGI:98834	Trp53	transformation related protein 53		MP:0004174	abnormal spine curvature
MGI:98834	Trp53	transformation related protein 53		MP:0004207	increased squamous cell carcinoma incidence
MGI:98834	Trp53	transformation related protein 53		MP:0004227	increased cellular sensitivity to ionizing radiation
MGI:98834	Trp53	transformation related protein 53		MP:0004228	decreased cellular sensitivity to ionizing radiation
MGI:98834	Trp53	transformation related protein 53		MP:0004351	short humerus
MGI:98834	Trp53	transformation related protein 53		MP:0004478	increased testicular teratoma incidence
MGI:98834	Trp53	transformation related protein 53		MP:0004499	increased incidence of tumors by chemical induction
MGI:98834	Trp53	transformation related protein 53		MP:0004500	increased incidence of tumors by ionizing radiation induction
MGI:98834	Trp53	transformation related protein 53		MP:0004502	decreased incidence of tumors by chemical induction
MGI:98834	Trp53	transformation related protein 53		MP:0004701	decreased circulating insulin-like growth factor I level
MGI:98834	Trp53	transformation related protein 53		MP:0004809	increased hematopoietic stem cell number
MGI:98834	Trp53	transformation related protein 53		MP:0004810	decreased hematopoietic stem cell number
MGI:98834	Trp53	transformation related protein 53		MP:0004819	decreased skeletal muscle mass
MGI:98834	Trp53	transformation related protein 53		MP:0004852	decreased testis weight
MGI:98834	Trp53	transformation related protein 53		MP:0004868	increased endometrial carcinoma incidence
MGI:98834	Trp53	transformation related protein 53		MP:0004896	abnormal endometrium morphology
MGI:98834	Trp53	transformation related protein 53		MP:0004953	decreased spleen weight
MGI:98834	Trp53	transformation related protein 53		MP:0004981	decreased neuronal precursor cell number
MGI:98834	Trp53	transformation related protein 53		MP:0005013	increased lymphocyte cell number
MGI:98834	Trp53	transformation related protein 53		MP:0005095	decreased T cell proliferation
MGI:98834	Trp53	transformation related protein 53		MP:0005141	liver hyperplasia
MGI:98834	Trp53	transformation related protein 53		MP:0005152	pancytopenia
MGI:98834	Trp53	transformation related protein 53		MP:0005170	cleft upper lip
MGI:98834	Trp53	transformation related protein 53		MP:0005195	abnormal posterior eye segment morphology
MGI:98834	Trp53	transformation related protein 53		MP:0005202	lethargy
MGI:98834	Trp53	transformation related protein 53		MP:0005238	increased brain size
MGI:98834	Trp53	transformation related protein 53		MP:0005409	darkened coat color
MGI:98834	Trp53	transformation related protein 53		MP:0005601	increased angiogenesis
MGI:98834	Trp53	transformation related protein 53		MP:0005621	abnormal cell physiology
MGI:98834	Trp53	transformation related protein 53		MP:0006042	increased apoptosis
MGI:98834	Trp53	transformation related protein 53		MP:0006043	decreased apoptosis
MGI:98834	Trp53	transformation related protein 53		MP:0006050	pulmonary fibrosis
MGI:98834	Trp53	transformation related protein 53		MP:0006099	thin cerebellar granule layer
MGI:98834	Trp53	transformation related protein 53		MP:0006126	abnormal cardiac outflow tract development
MGI:98834	Trp53	transformation related protein 53		MP:0006219	optic nerve degeneration
MGI:98834	Trp53	transformation related protein 53		MP:0006221	optic nerve hypoplasia
MGI:98834	Trp53	transformation related protein 53		MP:0006270	abnormal mammary gland growth during lactation
MGI:98834	Trp53	transformation related protein 53		MP:0006283	increased medulloblastoma incidence
MGI:98834	Trp53	transformation related protein 53		MP:0006301	abnormal mesenchyme morphology
MGI:98834	Trp53	transformation related protein 53		MP:0006410	abnormal common myeloid progenitor cell morphology
MGI:98834	Trp53	transformation related protein 53		MP:0006414	decreased T cell apoptosis
MGI:98834	Trp53	transformation related protein 53		MP:0008000	increased ovary tumor incidence
MGI:98834	Trp53	transformation related protein 53		MP:0008008	early cellular replicative senescence
MGI:98834	Trp53	transformation related protein 53		MP:0008009	delayed cellular replicative senescence
MGI:98834	Trp53	transformation related protein 53		MP:0008011	intestine polyps
MGI:98834	Trp53	transformation related protein 53		MP:0008014	increased lung tumor incidence
MGI:98834	Trp53	transformation related protein 53		MP:0008019	increased liver tumor incidence
MGI:98834	Trp53	transformation related protein 53		MP:0008057	abnormal DNA replication
MGI:98834	Trp53	transformation related protein 53		MP:0008186	increased pro-B cell number
MGI:98834	Trp53	transformation related protein 53		MP:0008280	abnormal male germ cell apoptosis
MGI:98834	Trp53	transformation related protein 53		MP:0008410	increased cellular sensitivity to ultraviolet irradiation
MGI:98834	Trp53	transformation related protein 53		MP:0008411	decreased cellular sensitivity to ultraviolet irradiation
MGI:98834	Trp53	transformation related protein 53		MP:0008477	decreased spleen red pulp amount
MGI:98834	Trp53	transformation related protein 53		MP:0008553	increased circulating tumor necrosis factor level
MGI:98834	Trp53	transformation related protein 53		MP:0008577	increased circulating interferon-gamma level
MGI:98834	Trp53	transformation related protein 53		MP:0008596	increased circulating interleukin-6 level
MGI:98834	Trp53	transformation related protein 53		MP:0008623	increased circulating interleukin-3 level
MGI:98834	Trp53	transformation related protein 53		MP:0008626	increased circulating interleukin-5 level
MGI:98834	Trp53	transformation related protein 53		MP:0008770	decreased survivor rate
MGI:98834	Trp53	transformation related protein 53		MP:0008813	decreased common myeloid progenitor cell number
MGI:98834	Trp53	transformation related protein 53		MP:0008844	decreased subcutaneous adipose tissue amount
MGI:98834	Trp53	transformation related protein 53		MP:0008866	chromosomal instability
MGI:98834	Trp53	transformation related protein 53		MP:0008872	abnormal physiological response to xenobiotic
MGI:98834	Trp53	transformation related protein 53		MP:0008884	abnormal enterocyte apoptosis
MGI:98834	Trp53	transformation related protein 53		MP:0008885	increased enterocyte apoptosis
MGI:98834	Trp53	transformation related protein 53		MP:0008943	increased sensitivity to induced cell death
MGI:98834	Trp53	transformation related protein 53		MP:0008944	decreased sensitivity to induced cell death
MGI:98834	Trp53	transformation related protein 53		MP:0008973	decreased erythroid progenitor cell number
MGI:98834	Trp53	transformation related protein 53		MP:0009153	increased pancreas tumor incidence
MGI:98834	Trp53	transformation related protein 53		MP:0009258	abnormal thymocyte apoptosis
MGI:98834	Trp53	transformation related protein 53		MP:0009277	increased brain tumor incidence
MGI:98834	Trp53	transformation related protein 53		MP:0009308	increased adenocarcinoma incidence
MGI:98834	Trp53	transformation related protein 53		MP:0009317	increased follicular lymphoma incidence
MGI:98834	Trp53	transformation related protein 53		MP:0009318	increased splenic marginal zone lymphoma incidence
MGI:98834	Trp53	transformation related protein 53		MP:0009321	increased histiocytic sarcoma incidence
MGI:98834	Trp53	transformation related protein 53		MP:0009336	increased splenocyte proliferation
MGI:98834	Trp53	transformation related protein 53		MP:0009341	decreased splenocyte apoptosis
MGI:98834	Trp53	transformation related protein 53		MP:0009541	increased thymocyte apoptosis
MGI:98834	Trp53	transformation related protein 53		MP:0009542	decreased thymocyte apoptosis
MGI:98834	Trp53	transformation related protein 53		MP:0009625	abnormal abdominal lymph node morphology
MGI:98834	Trp53	transformation related protein 53		MP:0009704	increased skin squamous cell carcinoma incidence
MGI:98834	Trp53	transformation related protein 53		MP:0009764	decreased sensitivity to induced morbidity/mortality
MGI:98834	Trp53	transformation related protein 53		MP:0009766	increased sensitivity to xenobiotic induced morbidity/mortality
MGI:98834	Trp53	transformation related protein 53		MP:0009828	increased tumor latency
MGI:98834	Trp53	transformation related protein 53		MP:0009908	protruding tongue
MGI:98834	Trp53	transformation related protein 53		MP:0009937	abnormal neuron differentiation
MGI:98834	Trp53	transformation related protein 53		MP:0010249	lactation failure
MGI:98834	Trp53	transformation related protein 53		MP:0010277	increased astrocytoma incidence
MGI:98834	Trp53	transformation related protein 53		MP:0010278	increased glioma incidence
MGI:98834	Trp53	transformation related protein 53		MP:0010287	increased reproductive system tumor incidence
MGI:98834	Trp53	transformation related protein 53		MP:0010289	increased urinary system tumor incidence
MGI:98834	Trp53	transformation related protein 53		MP:0010299	increased mammary gland tumor incidence
MGI:98834	Trp53	transformation related protein 53		MP:0010300	increased skin tumor incidence
MGI:98834	Trp53	transformation related protein 53		MP:0010306	increased hamartoma incidence
MGI:98834	Trp53	transformation related protein 53		MP:0010307	abnormal tumor latency
MGI:98834	Trp53	transformation related protein 53		MP:0010308	decreased tumor latency
MGI:98834	Trp53	transformation related protein 53		MP:0010343	increased lipoma incidence
MGI:98834	Trp53	transformation related protein 53		MP:0010344	increased hibernoma incidence
MGI:98834	Trp53	transformation related protein 53		MP:0010349	increased teratocarcinoma incidence
MGI:98834	Trp53	transformation related protein 53		MP:0010363	increased fibrosarcoma incidence
MGI:98834	Trp53	transformation related protein 53		MP:0010367	increased spindle cell carcinoma incidence
MGI:98834	Trp53	transformation related protein 53		MP:0010383	increased adenoma incidence
MGI:98834	Trp53	transformation related protein 53		MP:0010402	ventricular septal defect
MGI:98834	Trp53	transformation related protein 53		MP:0010537	tumor regression
MGI:98834	Trp53	transformation related protein 53		MP:0010639	altered tumor pathology
MGI:98834	Trp53	transformation related protein 53		MP:0010699	dilated hair follicles
MGI:98834	Trp53	transformation related protein 53		MP:0010700	hair follicle comedo
MGI:98834	Trp53	transformation related protein 53		MP:0010715	retina coloboma
MGI:98834	Trp53	transformation related protein 53		MP:0010763	abnormal hematopoietic stem cell physiology
MGI:98834	Trp53	transformation related protein 53		MP:0010831	lethality, incomplete penetrance
MGI:98834	Trp53	transformation related protein 53		MP:0011085	postnatal lethality, complete penetrance
MGI:98834	Trp53	transformation related protein 53		MP:0011086	postnatal lethality, incomplete penetrance
MGI:98834	Trp53	transformation related protein 53		MP:0011091	prenatal lethality, complete penetrance
MGI:98834	Trp53	transformation related protein 53		MP:0011098	embryonic lethality during organogenesis, complete penetrance
MGI:98834	Trp53	transformation related protein 53		MP:0011099	lethality throughout fetal growth and development, complete penetrance
MGI:98834	Trp53	transformation related protein 53		MP:0011100	preweaning lethality, complete penetrance
MGI:98834	Trp53	transformation related protein 53		MP:0011101	prenatal lethality, incomplete penetrance
MGI:98834	Trp53	transformation related protein 53		MP:0011108	embryonic lethality during organogenesis, incomplete penetrance
MGI:98834	Trp53	transformation related protein 53		MP:0011109	lethality throughout fetal growth and development, incomplete penetrance
MGI:98834	Trp53	transformation related protein 53		MP:0011110	preweaning lethality, incomplete penetrance
MGI:98834	Trp53	transformation related protein 53		MP:0011276	increased tail pigmentation
MGI:98834	Trp53	transformation related protein 53		MP:0011278	increased ear pigmentation
MGI:98834	Trp53	transformation related protein 53		MP:0011703	increased fibroblast proliferation
MGI:98834	Trp53	transformation related protein 53		MP:0011903	decreased hematopoietic stem cell proliferation
MGI:98834	Trp53	transformation related protein 53		MP:0012043	increased myoepithelioma incidence
MGI:98834	Trp53	transformation related protein 53		MP:0012400	nail dystrophy
MGI:98834	Trp53	transformation related protein 53		MP:0012431	increased lymphoma incidence
MGI:98834	Trp53	transformation related protein 53		MP:0013177	abnormal tail tip morphology
MGI:98834	Trp53	transformation related protein 53		MP:0013236	ovary degeneration
MGI:98834	Trp53	transformation related protein 53		MP:0013502	decreased fibroblast apoptosis
MGI:98834	Trp53	transformation related protein 53		MP:0014040	increased cellular sensitivity to DNA damaging agents
MGI:98834	Trp53	transformation related protein 53		MP:0020386	adipose tissue inflammation
MGI:98834	Trp53	transformation related protein 53		MP:0030073	square face
MGI:98834	Trp53	transformation related protein 53		MP:0030927	decreased telomere length
MGI:1261423	Casp8	caspase 8	ENSMUSG00000026029	MP:0000221	decreased leukocyte cell number
MGI:1261423	Casp8	caspase 8		MP:0000266	abnormal heart morphology
MGI:1261423	Casp8	caspase 8		MP:0000277	abnormal heart shape
MGI:1261423	Casp8	caspase 8		MP:0000280	thin ventricular wall
MGI:1261423	Casp8	caspase 8		MP:0000313	abnormal cell death
MGI:1261423	Casp8	caspase 8		MP:0000324	increased mast cell number
MGI:1261423	Casp8	caspase 8		MP:0000598	abnormal liver morphology
MGI:1261423	Casp8	caspase 8		MP:0000601	small liver
MGI:1261423	Casp8	caspase 8		MP:0000688	lymphoid hyperplasia
MGI:1261423	Casp8	caspase 8		MP:0000691	enlarged spleen
MGI:1261423	Casp8	caspase 8		MP:0000694	spleen hypoplasia
MGI:1261423	Casp8	caspase 8		MP:0000702	enlarged lymph nodes
MGI:1261423	Casp8	caspase 8		MP:0000930	wavy neural tube
MGI:1261423	Casp8	caspase 8		MP:0001175	abnormal lung morphology
MGI:1261423	Casp8	caspase 8		MP:0001192	scaly skin
MGI:1261423	Casp8	caspase 8		MP:0001194	dermatitis
MGI:1261423	Casp8	caspase 8		MP:0001216	abnormal epidermal layer morphology
MGI:1261423	Casp8	caspase 8		MP:0001219	thick epidermis
MGI:1261423	Casp8	caspase 8		MP:0001222	epidermal hyperplasia
MGI:1261423	Casp8	caspase 8		MP:0001262	decreased body weight
MGI:1261423	Casp8	caspase 8		MP:0001265	decreased body size
MGI:1261423	Casp8	caspase 8		MP:0001570	abnormal circulating enzyme level
MGI:1261423	Casp8	caspase 8		MP:0001606	impaired hematopoiesis
MGI:1261423	Casp8	caspase 8		MP:0001614	abnormal blood vessel morphology
MGI:1261423	Casp8	caspase 8		MP:0001698	decreased embryo size
MGI:1261423	Casp8	caspase 8		MP:0001718	abnormal visceral yolk sac morphology
MGI:1261423	Casp8	caspase 8		MP:0001722	pale yolk sac
MGI:1261423	Casp8	caspase 8		MP:0001786	skin edema
MGI:1261423	Casp8	caspase 8		MP:0001787	pericardial edema
MGI:1261423	Casp8	caspase 8		MP:0001828	abnormal T cell activation
MGI:1261423	Casp8	caspase 8		MP:0001860	liver inflammation
MGI:1261423	Casp8	caspase 8		MP:0001874	acanthosis
MGI:1261423	Casp8	caspase 8		MP:0002060	abnormal skin morphology
MGI:1261423	Casp8	caspase 8		MP:0002083	premature death
MGI:1261423	Casp8	caspase 8		MP:0002128	abnormal blood circulation
MGI:1261423	Casp8	caspase 8		MP:0002135	abnormal kidney morphology
MGI:1261423	Casp8	caspase 8		MP:0002189	abnormal myocardial trabeculae morphology
MGI:1261423	Casp8	caspase 8		MP:0002396	abnormal hematopoietic system morphology/development
MGI:1261423	Casp8	caspase 8		MP:0002414	abnormal myeloblast morphology/development
MGI:1261423	Casp8	caspase 8		MP:0002420	abnormal adaptive immunity
MGI:1261423	Casp8	caspase 8		MP:0002429	abnormal blood cell morphology/development
MGI:1261423	Casp8	caspase 8		MP:0002444	abnormal T cell physiology
MGI:1261423	Casp8	caspase 8		MP:0002490	abnormal immunoglobulin level
MGI:1261423	Casp8	caspase 8		MP:0002497	increased IgE level
MGI:1261423	Casp8	caspase 8		MP:0002619	abnormal lymphocyte morphology
MGI:1261423	Casp8	caspase 8		MP:0002652	thin myocardium
MGI:1261423	Casp8	caspase 8		MP:0002655	abnormal keratinocyte morphology
MGI:1261423	Casp8	caspase 8		MP:0002796	impaired skin barrier function
MGI:1261423	Casp8	caspase 8		MP:0003131	increased erythrocyte cell number
MGI:1261423	Casp8	caspase 8		MP:0003222	increased cardiomyocyte apoptosis
MGI:1261423	Casp8	caspase 8		MP:0003229	abnormal vitelline vasculature morphology
MGI:1261423	Casp8	caspase 8		MP:0003396	abnormal embryonic hematopoiesis
MGI:1261423	Casp8	caspase 8		MP:0003400	kinked neural tube
MGI:1261423	Casp8	caspase 8		MP:0003638	abnormal response/metabolism to endogenous compounds
MGI:1261423	Casp8	caspase 8		MP:0003853	dry skin
MGI:1261423	Casp8	caspase 8		MP:0003944	abnormal T cell subpopulation ratio
MGI:1261423	Casp8	caspase 8		MP:0004076	abnormal vitelline vascular remodeling
MGI:1261423	Casp8	caspase 8		MP:0004392	abnormal CD8-positive, alpha-beta T cell physiology
MGI:1261423	Casp8	caspase 8		MP:0004978	decreased B-1 B cell number
MGI:1261423	Casp8	caspase 8		MP:0005013	increased lymphocyte cell number
MGI:1261423	Casp8	caspase 8		MP:0005014	increased B cell number
MGI:1261423	Casp8	caspase 8		MP:0005015	increased T cell number
MGI:1261423	Casp8	caspase 8		MP:0005017	decreased B cell number
MGI:1261423	Casp8	caspase 8		MP:0005018	decreased T cell number
MGI:1261423	Casp8	caspase 8		MP:0005093	decreased B cell proliferation
MGI:1261423	Casp8	caspase 8		MP:0005094	abnormal T cell proliferation
MGI:1261423	Casp8	caspase 8		MP:0005095	decreased T cell proliferation
MGI:1261423	Casp8	caspase 8		MP:0005165	increased susceptibility to injury
MGI:1261423	Casp8	caspase 8		MP:0005166	decreased susceptibility to injury
MGI:1261423	Casp8	caspase 8		MP:0005244	hemopericardium
MGI:1261423	Casp8	caspase 8		MP:0005294	abnormal heart ventricle morphology
MGI:1261423	Casp8	caspase 8		MP:0005329	abnormal myocardium layer morphology
MGI:1261423	Casp8	caspase 8		MP:0006042	increased apoptosis
MGI:1261423	Casp8	caspase 8		MP:0006085	myocardium necrosis
MGI:1261423	Casp8	caspase 8		MP:0006414	decreased T cell apoptosis
MGI:1261423	Casp8	caspase 8		MP:0008037	abnormal T cell morphology
MGI:1261423	Casp8	caspase 8		MP:0008075	decreased CD4-positive, alpha beta T cell number
MGI:1261423	Casp8	caspase 8		MP:0008078	increased CD8-positive, alpha-beta T cell number
MGI:1261423	Casp8	caspase 8		MP:0008079	decreased CD8-positive, alpha-beta T cell number
MGI:1261423	Casp8	caspase 8		MP:0008113	abnormal macrophage differentiation
MGI:1261423	Casp8	caspase 8		MP:0008182	decreased marginal zone B cell number
MGI:1261423	Casp8	caspase 8		MP:0008499	increased IgG1 level
MGI:1261423	Casp8	caspase 8		MP:0009764	decreased sensitivity to induced morbidity/mortality
MGI:1261423	Casp8	caspase 8		MP:0009795	epidermal spongiosis
MGI:1261423	Casp8	caspase 8		MP:0010017	visceral vascular congestion
MGI:1261423	Casp8	caspase 8		MP:0010844	increased effector memory CD4-positive, alpha-beta T cell number
MGI:1261423	Casp8	caspase 8		MP:0010850	increased effector memory CD8-positive, alpha-beta T cell number
MGI:1261423	Casp8	caspase 8		MP:0011086	postnatal lethality, incomplete penetrance
MGI:1261423	Casp8	caspase 8		MP:0011091	prenatal lethality, complete penetrance
MGI:1261423	Casp8	caspase 8		MP:0011092	embryonic lethality, complete penetrance
MGI:1261423	Casp8	caspase 8		MP:0011098	embryonic lethality during organogenesis, complete penetrance
MGI:1261423	Casp8	caspase 8		MP:0011108	embryonic lethality during organogenesis, incomplete penetrance
MGI:1261423	Casp8	caspase 8		MP:0013435	decreased CD8-positive, naive alpha-beta T cell number
MGI:1096342	Rhoa	ras homolog family member A	ENSMUSG00000007815	MP:0000897	abnormal midbrain morphology
MGI:1096342	Rhoa	ras homolog family member A		MP:0000913	abnormal brain development
MGI:1096342	Rhoa	ras homolog family member A		MP:0000914	exencephaly
MGI:1096342	Rhoa	ras homolog family member A		MP:0002152	abnormal brain morphology
MGI:1096342	Rhoa	ras homolog family member A		MP:0002169	no abnormal phenotype detected
MGI:1096342	Rhoa	ras homolog family member A		MP:0002599	increased mean platelet volume
MGI:1096342	Rhoa	ras homolog family member A		MP:0003179	thrombocytopenia
MGI:1096342	Rhoa	ras homolog family member A		MP:0003424	premature neuronal precursor differentiation
MGI:1096342	Rhoa	ras homolog family member A		MP:0003864	abnormal midbrain development
MGI:1096342	Rhoa	ras homolog family member A		MP:0004948	abnormal neuronal precursor proliferation
MGI:1096342	Rhoa	ras homolog family member A		MP:0004980	increased neuronal precursor cell number
MGI:1096342	Rhoa	ras homolog family member A		MP:0009689	abnormal neural tube ventricular layer morphology
MGI:1096342	Rhoa	ras homolog family member A		MP:0009967	abnormal neuron proliferation
MGI:1096342	Rhoa	ras homolog family member A		MP:0011092	embryonic lethality, complete penetrance
MGI:1096342	Rhoa	ras homolog family member A		MP:0012091	increased midbrain size
MGI:1096342	Rhoa	ras homolog family member A		MP:0013182	increased spinal cord apoptosis
MGI:104651	Cd82	CD82 antigen	ENSMUSG00000027215	MP:0000343	altered response to myocardial infarction
MGI:104651	Cd82	CD82 antigen		MP:0003544	abnormal vascular endothelial cell migration
MGI:104651	Cd82	CD82 antigen		MP:0005601	increased angiogenesis
MGI:104651	Cd82	CD82 antigen		MP:0009660	abnormal induced retinal neovascularization
MGI:104651	Cd82	CD82 antigen		MP:0010144	abnormal tumor vascularization
MGI:1915044	Shisa5	shisa family member 5	ENSMUSG00000025647	MP:0002169	no abnormal phenotype detected
MGI:1336991	Trp73	transformation related protein 73	ENSMUSG00000029026	MP:0000344	absent Cajal-Retzius cell
MGI:1336991	Trp73	transformation related protein 73		MP:0000440	domed cranium
MGI:1336991	Trp73	transformation related protein 73		MP:0000465	gastrointestinal hemorrhage
MGI:1336991	Trp73	transformation related protein 73		MP:0000487	absent enterocytes
MGI:1336991	Trp73	transformation related protein 73		MP:0000503	excessive digestive secretion
MGI:1336991	Trp73	transformation related protein 73		MP:0000788	abnormal cerebral cortex morphology
MGI:1336991	Trp73	transformation related protein 73		MP:0000792	abnormal cortical marginal zone morphology
MGI:1336991	Trp73	transformation related protein 73		MP:0000807	abnormal hippocampus morphology
MGI:1336991	Trp73	transformation related protein 73		MP:0000808	abnormal hippocampus development
MGI:1336991	Trp73	transformation related protein 73		MP:0000812	abnormal dentate gyrus morphology
MGI:1336991	Trp73	transformation related protein 73		MP:0000820	abnormal choroid plexus morphology
MGI:1336991	Trp73	transformation related protein 73		MP:0000825	dilated lateral ventricles
MGI:1336991	Trp73	transformation related protein 73		MP:0000837	abnormal hypothalamus morphology
MGI:1336991	Trp73	transformation related protein 73		MP:0001092	abnormal trigeminal ganglion morphology
MGI:1336991	Trp73	transformation related protein 73		MP:0001265	decreased body size
MGI:1336991	Trp73	transformation related protein 73		MP:0001355	submission towards male mice
MGI:1336991	Trp73	transformation related protein 73		MP:0001380	reduced male mating frequency
MGI:1336991	Trp73	transformation related protein 73		MP:0001672	abnormal embryo development
MGI:1336991	Trp73	transformation related protein 73		MP:0001788	periorbital edema
MGI:1336991	Trp73	transformation related protein 73		MP:0001850	increased susceptibility to otitis media
MGI:1336991	Trp73	transformation related protein 73		MP:0001852	conjunctivitis
MGI:1336991	Trp73	transformation related protein 73		MP:0001867	rhinitis
MGI:1336991	Trp73	transformation related protein 73		MP:0001872	sinus inflammation
MGI:1336991	Trp73	transformation related protein 73		MP:0001891	hydrocephaly
MGI:1336991	Trp73	transformation related protein 73		MP:0001893	non-obstructive hydrocephaly
MGI:1336991	Trp73	transformation related protein 73		MP:0001911	abnormal cerebrospinal fluid production
MGI:1336991	Trp73	transformation related protein 73		MP:0001915	intracranial hemorrhage
MGI:1336991	Trp73	transformation related protein 73		MP:0001917	intraventricular hemorrhage
MGI:1336991	Trp73	transformation related protein 73		MP:0001921	reduced fertility
MGI:1336991	Trp73	transformation related protein 73		MP:0001925	male infertility
MGI:1336991	Trp73	transformation related protein 73		MP:0001926	female infertility
MGI:1336991	Trp73	transformation related protein 73		MP:0001928	abnormal ovulation
MGI:1336991	Trp73	transformation related protein 73		MP:0002007	increased cellular sensitivity to gamma-irradiation
MGI:1336991	Trp73	transformation related protein 73		MP:0002018	increased malignant tumor incidence
MGI:1336991	Trp73	transformation related protein 73		MP:0002020	increased tumor incidence
MGI:1336991	Trp73	transformation related protein 73		MP:0002024	increased T cell derived lymphoma incidence
MGI:1336991	Trp73	transformation related protein 73		MP:0002027	increased lung adenocarcinoma incidence
MGI:1336991	Trp73	transformation related protein 73		MP:0002038	increased carcinoma incidence
MGI:1336991	Trp73	transformation related protein 73		MP:0002048	increased lung adenoma incidence
MGI:1336991	Trp73	transformation related protein 73		MP:0002083	premature death
MGI:1336991	Trp73	transformation related protein 73		MP:0002229	neurodegeneration
MGI:1336991	Trp73	transformation related protein 73		MP:0002243	abnormal vomeronasal organ morphology
MGI:1336991	Trp73	transformation related protein 73		MP:0002412	increased susceptibility to bacterial infection
MGI:1336991	Trp73	transformation related protein 73		MP:0002499	chronic inflammation
MGI:1336991	Trp73	transformation related protein 73		MP:0002761	abnormal hippocampal mossy fiber morphology
MGI:1336991	Trp73	transformation related protein 73		MP:0003077	abnormal cell cycle
MGI:1336991	Trp73	transformation related protein 73		MP:0003203	increased neuron apoptosis
MGI:1336991	Trp73	transformation related protein 73		MP:0003232	abnormal forebrain development
MGI:1336991	Trp73	transformation related protein 73		MP:0003667	increased hemangiosarcoma incidence
MGI:1336991	Trp73	transformation related protein 73		MP:0003718	maternal effect
MGI:1336991	Trp73	transformation related protein 73		MP:0004023	abnormal chromosome number
MGI:1336991	Trp73	transformation related protein 73		MP:0004025	polyploidy
MGI:1336991	Trp73	transformation related protein 73		MP:0004499	increased incidence of tumors by chemical induction
MGI:1336991	Trp73	transformation related protein 73		MP:0005150	cachexia
MGI:1336991	Trp73	transformation related protein 73		MP:0005168	abnormal female meiosis
MGI:1336991	Trp73	transformation related protein 73		MP:0005431	decreased oocyte number
MGI:1336991	Trp73	transformation related protein 73		MP:0005565	increased blood urea nitrogen level
MGI:1336991	Trp73	transformation related protein 73		MP:0008031	decreased Cajal-Retzius cell number
MGI:1336991	Trp73	transformation related protein 73		MP:0008143	abnormal dendrite morphology
MGI:1336991	Trp73	transformation related protein 73		MP:0008267	abnormal hippocampus CA3 region morphology
MGI:1336991	Trp73	transformation related protein 73		MP:0008869	anovulation
MGI:1336991	Trp73	transformation related protein 73		MP:0008871	abnormal ovarian follicle number
MGI:1336991	Trp73	transformation related protein 73		MP:0008873	increased physiological sensitivity to xenobiotic
MGI:1336991	Trp73	transformation related protein 73		MP:0008943	increased sensitivity to induced cell death
MGI:1336991	Trp73	transformation related protein 73		MP:0008948	decreased neuron number
MGI:1336991	Trp73	transformation related protein 73		MP:0009485	distended ileum
MGI:1336991	Trp73	transformation related protein 73		MP:0009541	increased thymocyte apoptosis
MGI:1336991	Trp73	transformation related protein 73		MP:0009761	abnormal meiotic spindle morphology
MGI:1336991	Trp73	transformation related protein 73		MP:0009939	abnormal hippocampus neuron morphology
MGI:1336991	Trp73	transformation related protein 73		MP:0011086	postnatal lethality, incomplete penetrance
MGI:1336991	Trp73	transformation related protein 73		MP:0011101	prenatal lethality, incomplete penetrance
MGI:1336991	Trp73	transformation related protein 73		MP:0011110	preweaning lethality, incomplete penetrance
MGI:1336991	Trp73	transformation related protein 73		MP:0012431	increased lymphoma incidence

## Sheet: Table S5
Table S5. Genes with hypermethylated (FC > 1.5) or hypomethylated (FC > 1.5) promoters in IVF E7.5 embryos
Ensembl_ID	Symbol	Chromosomal Location	E7.5_IVO (RPKM)	E7.5_IVF (RPKM)	FC (IVF/IVO)
ENSMUSG00000073830	Mup14	B3 [chr: 4] [chr_start: 61300023] [chr_end: 61304000] [strand: -1]	0	0.155548	#DIV/0!
ENSMUSG00000017418	Arl5b	A2 [chr: 2] [chr_start: 15049395] [chr_end: 15082456] [strand: 1]	0	0.140734	#DIV/0!
ENSMUSG00000074491	Clec4g	A1.1 [chr: 8] [chr_start: 3707064] [chr_end: 3720651] [strand: -1]	0	0.103699	#DIV/0!
ENSMUSG00000072598	Ang6	C1 [chr: 14] [chr_start: 44001826] [chr_end: 44002269] [strand: -1]	0	0.0888845	#DIV/0!
ENSMUSG00000074863	Gm45951	B3 [chr: 13] [chr_start: 62671784] [chr_end: 62760709] [strand: -1]	0	0.0814775	#DIV/0!
ENSMUSG00000038437	Mllt6	D [chr: 11] [chr_start: 97663414] [chr_end: 97685463] [strand: 1]	0	0.0740704	#DIV/0!
ENSMUSG00000030007	Cct7	C3 [chr: 6] [chr_start: 85451514] [chr_end: 85468475] [strand: 1]	0	0.0666634	#DIV/0!
ENSMUSG00000069044	Usp9y	A1 [chr: Y] [chr_start: 1298961] [chr_end: 1459782] [strand: -1]	0	0.0592563	#DIV/0!
ENSMUSG00000031227	Magee1	D [chr: X] [chr_start: 105120378] [chr_end: 105123927] [strand: 1]	0	0.0444422	#DIV/0!
ENSMUSG00000032570	Atp2c1	F1 [chr: 9] [chr_start: 105403539] [chr_end: 105527319] [strand: -1]	0	0.0444422	#DIV/0!
ENSMUSG00000044288	Cnr1	A5 [chr: 4] [chr_start: 33924593] [chr_end: 33948831] [strand: 1]	0	0.0444422	#DIV/0!
ENSMUSG00000045039	Megf8	A3 [chr: 7] [chr_start: 25317164] [chr_end: 25365917] [strand: 1]	0	0.0444422	#DIV/0!
ENSMUSG00000069306	Hist1h4m	A3.1 [chr: 13] [chr_start: 21811746] [chr_end: 21812147] [strand: 1]	0	0.0444422	#DIV/0!
ENSMUSG00000023473	Celsr3	F2 [chr: 9] [chr_start: 108826320] [chr_end: 108852969] [strand: 1]	0	0.0370352	#DIV/0!
ENSMUSG00000074434	Defa28	A2 [chr: 8] [chr_start: 21583006] [chr_end: 21583961] [strand: 1]	0	0.0296282	#DIV/0!
ENSMUSG00000063838	Cdc42ep5	A1 [chr: 7] [chr_start: 4151260] [chr_end: 4164860] [strand: -1]	0	0.0222211	#DIV/0!
ENSMUSG00000070686	C87414	E2 [chr: 5] [chr_start: 93634993] [chr_end: 93671551] [strand: -1]	0	0.0222211	#DIV/0!
ENSMUSG00000002043	Trappc6a	A3 [chr: 7] [chr_start: 19508395] [chr_end: 19516145] [strand: 1]	0	0.0148141	#DIV/0!
ENSMUSG00000026167	Wnt10a	C4 [chr: 1] [chr_start: 74791516] [chr_end: 74804179] [strand: 1]	0	0.0148141	#DIV/0!
ENSMUSG00000028782	Adgrb2	D2.2 [chr: 4] [chr_start: 129984870] [chr_end: 130022633] [strand: 1]	0	0.0148141	#DIV/0!
ENSMUSG00000033237	Arid2	F1 [chr: 15] [chr_start: 96287518] [chr_end: 96404992] [strand: 1]	0	0.0148141	#DIV/0!
ENSMUSG00000040274	Cdk6	A1 [chr: 5] [chr_start: 3341485] [chr_end: 3531008] [strand: 1]	0	0.0148141	#DIV/0!
ENSMUSG00000072849	Serpina1e	E [chr: 12] [chr_start: 103946931] [chr_end: 103958975] [strand: -1]	0	0.0148141	#DIV/0!
ENSMUSG00000056476	Med12l	D [chr: 3] [chr_start: 59005825] [chr_end: 59318682] [strand: 1]	0	0.00740704	#DIV/0!
ENSMUSG00000074443	Defa22	A2 [chr: 8] [chr_start: 21162277] [chr_end: 21163249] [strand: 1]	0	0.00740704	#DIV/0!
ENSMUSG00000031803	B3gnt3	B3.3 [chr: 8] [chr_start: 71690756] [chr_end: 71701789] [strand: -1]	0.00975829	0.148141	15.181
ENSMUSG00000017778	Cox7c	C3 [chr: 13] [chr_start: 86044816] [chr_end: 86046904] [strand: -1]	0.00975829	0.12592	12.9039
ENSMUSG00000035299	Mid1	F5 [chr: X] [chr_start: 169685199] [chr_end: 170005736] [strand: 1]	0.00975829	0.111106	11.3858
ENSMUSG00000026735	Ptf1a	A3 [chr: 2] [chr_start: 19445663] [chr_end: 19447501] [strand: 1]	0.00975829	0.0814775	8.34957
ENSMUSG00000028041	Adam15	F1 [chr: 3] [chr_start: 89338542] [chr_end: 89349996] [strand: -1]	0.00975829	0.0814775	8.34957
ENSMUSG00000049674	Olfr714	E3 [chr: 7] [chr_start: 107070981] [chr_end: 107077802] [strand: 1]	0.0195166	0.148141	7.59052
ENSMUSG00000049946	BC030500	B2 [chr: 8] [chr_start: 58911755] [chr_end: 58914298] [strand: 1]	0.0195166	0.148141	7.59052
ENSMUSG00000067543	Prb1	G1 [chr: 6] [chr_start: 132206795] [chr_end: 132210521] [strand: -1]	0.00975829	0.0740704	7.59052
ENSMUSG00000019505	Ubb	B2 [chr: 11] [chr_start: 62551171] [chr_end: 62553213] [strand: 1]	0.0292749	0.214804	7.3375
ENSMUSG00000026131	Dst	B [chr: 1] [chr_start: 33908225] [chr_end: 34308661] [strand: 1]	0.0195166	0.140734	7.21099
ENSMUSG00000038722	Bud31	G2 [chr: 5] [chr_start: 145140362] [chr_end: 145148078] [strand: 1]	0.0195166	0.140734	7.21099
ENSMUSG00000052415	Tchh	F2.1 [chr: 3] [chr_start: 93442330] [chr_end: 93449077] [strand: 1]	0.0195166	0.140734	7.21099
ENSMUSG00000033732	Sf3b3	E1 [chr: 8] [chr_start: 110810239] [chr_end: 110846787] [strand: -1]	0.0292749	0.207397	7.08448
ENSMUSG00000021010	Npas3	C1 [chr: 12] [chr_start: 53248677] [chr_end: 54072175] [strand: 1]	0.0195166	0.133327	6.83146
ENSMUSG00000054293	P2ry10b	D [chr: X] [chr_start: 107148927] [chr_end: 107173661] [strand: 1]	0.00975829	0.0666634	6.83146
ENSMUSG00000053129	Gsx1	G3 [chr: 5] [chr_start: 147188696] [chr_end: 147190947] [strand: 1]	0.0390331	0.259246	6.6417
ENSMUSG00000020305	Asb3	A4 [chr: 11] [chr_start: 30885416] [chr_end: 31102704] [strand: 1]	0.0292749	0.192583	6.57845
ENSMUSG00000046942	Mageb16	B [chr: X] [chr_start: 79623231] [chr_end: 79671435] [strand: -1]	0.0195166	0.12592	6.45194
ENSMUSG00000022227	Mcpt1	C3 [chr: 14] [chr_start: 56017971] [chr_end: 56020384] [strand: 1]	0.0390331	0.244432	6.26218
ENSMUSG00000025213	Kazald1	C3 [chr: 19] [chr_start: 45075241] [chr_end: 45079289] [strand: 1]	0.0195166	0.118513	6.07241
ENSMUSG00000029844	Hoxa1	B3 [chr: 6] [chr_start: 52155590] [chr_end: 52158317] [strand: -1]	0.0195166	0.118513	6.07241
ENSMUSG00000044477	Zfand3	A3.3 [chr: 17] [chr_start: 30004733] [chr_end: 30210828] [strand: 1]	0.0195166	0.118513	6.07241
ENSMUSG00000051851	Rtl8c	A5 [chr: X] [chr_start: 53608032] [chr_end: 53608432] [strand: 1]	0.0195166	0.118513	6.07241
ENSMUSG00000055762	Eef1d	D3 [chr: 15] [chr_start: 75894205] [chr_end: 75909556] [strand: -1]	0.0195166	0.118513	6.07241
ENSMUSG00000061961	Olfr815	D3 [chr: 10] [chr_start: 129900570] [chr_end: 129905867] [strand: -1]	0.0195166	0.118513	6.07241
ENSMUSG00000028567	Txndc12	C7 [chr: 4] [chr_start: 108834601] [chr_end: 108862127] [strand: 1]	0.00975829	0.0592563	6.07241
ENSMUSG00000046150	Olfr918	A5.1 [chr: 9] [chr_start: 38669861] [chr_end: 38674601] [strand: -1]	0.0292749	0.170362	5.8194
ENSMUSG00000029682	Spam1	A3.1 [chr: 6] [chr_start: 24791188] [chr_end: 24801048] [strand: 1]	0.0195166	0.111106	5.69289
ENSMUSG00000046716	Vmn1r67	A1 [chr: 7] [chr_start: 10443331] [chr_end: 10449202] [strand: 1]	0.0195166	0.111106	5.69289
ENSMUSG00000073917	Olfr665	E3 [chr: 7] [chr_start: 104878031] [chr_end: 104882906] [strand: 1]	0.0195166	0.111106	5.69289
ENSMUSG00000029291	Rufy3	E1 [chr: 5] [chr_start: 88565040] [chr_end: 88651392] [strand: 1]	0.0390331	0.207397	5.31336
ENSMUSG00000065500	Mir10b	C3 [chr: 2] [chr_start: 74726070] [chr_end: 74726137] [strand: 1]	0.0292749	0.155548	5.31336
ENSMUSG00000025825	Iscu	F [chr: 5] [chr_start: 113772748] [chr_end: 113778288] [strand: 1]	0.0195166	0.103699	5.31336
ENSMUSG00000038023	Atp6v0a2	F [chr: 5] [chr_start: 124628576] [chr_end: 124724455] [strand: 1]	0.0195166	0.103699	5.31336
ENSMUSG00000043537	Vmn1r225	A3.2 [chr: 17] [chr_start: 20498158] [chr_end: 20506148] [strand: 1]	0.0195166	0.103699	5.31336
ENSMUSG00000046417	Lrrc75a	B2 [chr: 11] [chr_start: 62604884] [chr_end: 62648523] [strand: -1]	0.0195166	0.103699	5.31336
ENSMUSG00000056035	Cyp3a11	G2 [chr: 5] [chr_start: 145854426] [chr_end: 145879964] [strand: -1]	0.0195166	0.103699	5.31336
ENSMUSG00000070305	Mpzl3	A5.2 [chr: 9] [chr_start: 45055186] [chr_end: 45077436] [strand: 1]	0.0195166	0.103699	5.31336
ENSMUSG00000017405	Nek8	B5 [chr: 11] [chr_start: 78166106] [chr_end: 78176675] [strand: -1]	0.00975829	0.0518493	5.31336
ENSMUSG00000030666	Calcb	F1 [chr: 7] [chr_start: 114718643] [chr_end: 114723365] [strand: 1]	0.00975829	0.0518493	5.31336
ENSMUSG00000053211	Zfy1	A1 [chr: Y] [chr_start: 725128] [chr_end: 797409] [strand: -1]	0.0195166	0.0962915	4.93383
ENSMUSG00000066026	Dhrs3	E1 [chr: 4] [chr_start: 144892827] [chr_end: 144928209] [strand: 1]	0.0195166	0.0962915	4.93383
ENSMUSG00000078307	AI593442	A5.3 [chr: 9] [chr_start: 52673042] [chr_end: 52679780] [strand: -1]	0.0195166	0.0962915	4.93383
ENSMUSG00000015476	Prrt1	B1 [chr: 17] [chr_start: 34629533] [chr_end: 34633126] [strand: 1]	0.0292749	0.140734	4.80733
ENSMUSG00000023915	Tnfrsf21	B3 [chr: 17] [chr_start: 43016555] [chr_end: 43089189] [strand: 1]	0.0487914	0.222211	4.55431
ENSMUSG00000053852	Adgrg4	A6 [chr: X] [chr_start: 56870163] [chr_end: 57001558] [strand: 1]	0.0292749	0.133327	4.55431
ENSMUSG00000064138	Fam172a	C1 [chr: 13] [chr_start: 77702033] [chr_end: 78166235] [strand: 1]	0.0292749	0.133327	4.55431
ENSMUSG00000020580	Rock2	A1.1 [chr: 12] [chr_start: 16894895] [chr_end: 16987823] [strand: 1]	0.0195166	0.0888845	4.55431
ENSMUSG00000027784	Ppm1l	E1 [chr: 3] [chr_start: 69316861] [chr_end: 69560802] [strand: 1]	0.0195166	0.0888845	4.55431
ENSMUSG00000036188	Ankmy2	A3 [chr: 12] [chr_start: 36157114] [chr_end: 36197291] [strand: 1]	0.0195166	0.0888845	4.55431
ENSMUSG00000053702	Nebl	A3 [chr: 2] [chr_start: 17343909] [chr_end: 17731464] [strand: -1]	0.0195166	0.0888845	4.55431
ENSMUSG00000056910	Vmn2r107	A3.2 [chr: 17] [chr_start: 20345242] [chr_end: 20383113] [strand: 1]	0.0195166	0.0888845	4.55431
ENSMUSG00000058900	Rsl1	B3 [chr: 13] [chr_start: 67173182] [chr_end: 67184044] [strand: 1]	0.0195166	0.0888845	4.55431
ENSMUSG00000062426	Olfr304	D3 [chr: 7] [chr_start: 86385657] [chr_end: 86386658] [strand: -1]	0.0195166	0.0888845	4.55431
ENSMUSG00000064220	H2ac18	F2.1 [chr: 3] [chr_start: 96245497] [chr_end: 96246082] [strand: 1]	0.0195166	0.0888845	4.55431
ENSMUSG00000076066	Mir223	C3 [chr: X] [chr_start: 96242817] [chr_end: 96242926] [strand: 1]	0.0195166	0.0888845	4.55431
ENSMUSG00000013663	Pten	C1 [chr: 19] [chr_start: 32757497] [chr_end: 32826160] [strand: 1]	0.00975829	0.0444422	4.55431
ENSMUSG00000023266	Frs3	C [chr: 17] [chr_start: 47689030] [chr_end: 47704286] [strand: 1]	0.00975829	0.0444422	4.55431
ENSMUSG00000050742	Olfr164	A3 [chr: 16] [chr_start: 19284104] [chr_end: 19314064] [strand: -1]	0.00975829	0.0444422	4.55431
ENSMUSG00000062791	Gm382	E3 [chr: X] [chr_start: 127039972] [chr_end: 127063986] [strand: 1]	0.00975829	0.0444422	4.55431
ENSMUSG00000056900	Usp13	A3 [chr: 3] [chr_start: 32817546] [chr_end: 32938071] [strand: 1]	0.068308	0.303689	4.44587
ENSMUSG00000007564	Ppp2r1a	A3.2 [chr: 17] [chr_start: 20945311] [chr_end: 20965916] [strand: 1]	0.0585497	0.259246	4.4278
ENSMUSG00000036770	Stpg3	A3 [chr: 2] [chr_start: 25212207] [chr_end: 25214637] [strand: -1]	0.0292749	0.12592	4.30129
ENSMUSG00000040061	Plcb2	E5 [chr: 2] [chr_start: 118707517] [chr_end: 118728438] [strand: -1]	0.0292749	0.12592	4.30129
ENSMUSG00000073769	Olfr1331	D2.1 [chr: 4] [chr_start: 118864649] [chr_end: 118871707] [strand: 1]	0.0292749	0.12592	4.30129
ENSMUSG00000047039	Olfr1151	D [chr: 2] [chr_start: 87855862] [chr_end: 87859923] [strand: 1]	0.0487914	0.207397	4.25069
ENSMUSG00000045349	Sh2d5	D3 [chr: 4] [chr_start: 138250403] [chr_end: 138261332] [strand: 1]	0.0390331	0.162955	4.17478
ENSMUSG00000066037	Hnrnpr	D3 [chr: 4] [chr_start: 136310942] [chr_end: 136359447] [strand: 1]	0.0390331	0.162955	4.17478
ENSMUSG00000041974	Spidr	A2 [chr: 16] [chr_start: 15889224] [chr_end: 16146851] [strand: -1]	0.0195166	0.0814775	4.17478
ENSMUSG00000049897	Stkld1	A3 [chr: 2] [chr_start: 26934047] [chr_end: 26953496] [strand: 1]	0.0195166	0.0814775	4.17478
ENSMUSG00000065956	Defa37	A2 [chr: 8] [chr_start: 21565386] [chr_end: 21566349] [strand: 1]	0.0195166	0.0814775	4.17478
ENSMUSG00000079606	Fsip2l	A5 [chr: X] [chr_start: 48841466] [chr_end: 48877713] [strand: -1]	0.0195166	0.0814775	4.17478
ENSMUSG00000046300	Olfr1412	D [chr: 1] [chr_start: 92585779] [chr_end: 92591375] [strand: 1]	0.0292749	0.118513	4.04827
ENSMUSG00000028758	Kif17	D3 [chr: 4] [chr_start: 138250435] [chr_end: 138301967] [strand: 1]	0.0390331	0.155548	3.98502
ENSMUSG00000052293	Taf9	D1 [chr: 13] [chr_start: 100651579] [chr_end: 100656060] [strand: 1]	0.0390331	0.155548	3.98502
ENSMUSG00000061210	Olfr47	B2.1 [chr: 6] [chr_start: 43231529] [chr_end: 43236959] [strand: 1]	0.0390331	0.155548	3.98502
ENSMUSG00000078941	Ak6; Taf9	D1 [chr: 13] [chr_start: 100650979] [chr_end: 100666359] [strand: 1]	0.0390331	0.155548	3.98502
ENSMUSG00000024338	Psmb8	B1 [chr: 17] [chr_start: 34197721] [chr_end: 34201454] [strand: 1]	0.068308	0.266653	3.90369
ENSMUSG00000024134	Six2	E4 [chr: 17] [chr_start: 85684277] [chr_end: 85688274] [strand: -1]	0.0487914	0.185176	3.79526
ENSMUSG00000031393	Mecp2	A7.3 [chr: X] [chr_start: 74026592] [chr_end: 74135363] [strand: -1]	0.0292749	0.111106	3.79526
ENSMUSG00000019437	Tlcd1	B5 [chr: 11] [chr_start: 78176711] [chr_end: 78181909] [strand: 1]	0.0195166	0.0740704	3.79526
ENSMUSG00000025408	Ddit3	D3 [chr: 10] [chr_start: 127290774] [chr_end: 127296288] [strand: 1]	0.0195166	0.0740704	3.79526
ENSMUSG00000031688	Pou4f2	C1 [chr: 8] [chr_start: 78433010] [chr_end: 78436645] [strand: -1]	0.0195166	0.0740704	3.79526
ENSMUSG00000038349	Plcl1	C1.2 [chr: 1] [chr_start: 55405921] [chr_end: 55754285] [strand: 1]	0.0195166	0.0740704	3.79526
ENSMUSG00000048833	Slc39a9	C3 [chr: 12] [chr_start: 80643883] [chr_end: 80683342] [strand: 1]	0.0195166	0.0740704	3.79526
ENSMUSG00000057149	Olfr1301	E3 [chr: 2] [chr_start: 111751006] [chr_end: 111758852] [strand: 1]	0.0195166	0.0740704	3.79526
ENSMUSG00000045969	Ing1	A1.1 [chr: 8] [chr_start: 11555571] [chr_end: 11563251] [strand: 1]	0.00975829	0.0370352	3.79526
ENSMUSG00000046447	Camk2n1	D3 [chr: 4] [chr_start: 138454314] [chr_end: 138460123] [strand: 1]	0.00975829	0.0370352	3.79526
ENSMUSG00000066152	Slc31a2	B3 [chr: 4] [chr_start: 62262562] [chr_end: 62298411] [strand: 1]	0.0878246	0.32591	3.71092
ENSMUSG00000023984	Gm20517	C [chr: 17] [chr_start: 47611589] [chr_end: 47683861] [strand: 1]	0.0975829	0.355538	3.64345
ENSMUSG00000032531	Amotl2	F1 [chr: 9] [chr_start: 102716672] [chr_end: 102733418] [strand: 1]	0.0390331	0.140734	3.60549
ENSMUSG00000038418	Egr1	B1 [chr: 18] [chr_start: 34859823] [chr_end: 34864984] [strand: 1]	0.0390331	0.140734	3.60549
ENSMUSG00000063659	Zbtb18	H4 [chr: 1] [chr_start: 177442351] [chr_end: 177450764] [strand: 1]	0.0390331	0.140734	3.60549
ENSMUSG00000035372	1810055G02Rik	A [chr: 19] [chr_start: 3708293] [chr_end: 3717881] [strand: 1]	0.0585497	0.207397	3.54224
ENSMUSG00000045539	Sprr3	F1 [chr: 3] [chr_start: 92456502] [chr_end: 92458720] [strand: -1]	0.0585497	0.207397	3.54224
ENSMUSG00000018698	Lhx1	C [chr: 11] [chr_start: 84518284] [chr_end: 84525535] [strand: -1]	0.0292749	0.103699	3.54224
ENSMUSG00000021250	Fos	D2 [chr: 12] [chr_start: 85473890] [chr_end: 85477273] [strand: 1]	0.0292749	0.103699	3.54224
ENSMUSG00000022494	Shisa9	A1 [chr: 16] [chr_start: 11984113] [chr_end: 12270902] [strand: 1]	0.0292749	0.103699	3.54224
ENSMUSG00000051493	Olfr974	A5.1 [chr: 9] [chr_start: 39937501] [chr_end: 39945170] [strand: 1]	0.0292749	0.103699	3.54224
ENSMUSG00000068887	Lce1j	F1 [chr: 3] [chr_start: 92788840] [chr_end: 92790514] [strand: -1]	0.107341	0.377759	3.51924
ENSMUSG00000028575	Eqtn	C5 [chr: 4] [chr_start: 94907267] [chr_end: 94928843] [strand: -1]	0.0780663	0.274061	3.51061
ENSMUSG00000037134	Prmt9	C1 [chr: 8] [chr_start: 77549397] [chr_end: 77581338] [strand: 1]	0.0780663	0.274061	3.51061
ENSMUSG00000014873	Surf2	A3 [chr: 2] [chr_start: 26916367] [chr_end: 26920183] [strand: 1]	0.0487914	0.170362	3.49164
ENSMUSG00000026374	Tsn	E2.3 [chr: 1] [chr_start: 118294778] [chr_end: 118311739] [strand: -1]	0.068308	0.237025	3.46995
ENSMUSG00000029089	5730480H06Rik; Pacrgl	B3 [chr: 5] [chr_start: 48327952] [chr_end: 48414294] [strand: 1]	0.068308	0.237025	3.46995
ENSMUSG00000037965	Zc3h7a	A1 [chr: 16] [chr_start: 11136592] [chr_end: 11176393] [strand: -1]	0.0878246	0.303689	3.4579
ENSMUSG00000042448	Hoxd1	C3 [chr: 2] [chr_start: 74762980] [chr_end: 74765142] [strand: 1]	0.0780663	0.266653	3.41573
ENSMUSG00000020875	Hoxb9	D [chr: 11] [chr_start: 96271457] [chr_end: 96276595] [strand: 1]	0.0390331	0.133327	3.41573
ENSMUSG00000052850	Tas2r137	B1 [chr: 6] [chr_start: 40491233] [chr_end: 40492305] [strand: 1]	0.0390331	0.133327	3.41573
ENSMUSG00000061614	Olfr845	A2 [chr: 9] [chr_start: 19336457] [chr_end: 19341718] [strand: 1]	0.0390331	0.133327	3.41573
ENSMUSG00000078878	Gm14305; Gm14432	H4 [chr: 2] [chr_start: 176708328] [chr_end: 176721813] [strand: 1]	0.0390331	0.133327	3.41573
ENSMUSG00000019774	Mtrf1l	A1 [chr: 10] [chr_start: 5811887] [chr_end: 5823910] [strand: -1]	0.0195166	0.0666634	3.41573
ENSMUSG00000022101	Fgf17	D2 [chr: 14] [chr_start: 70636203] [chr_end: 70642268] [strand: -1]	0.0195166	0.0666634	3.41573
ENSMUSG00000034066	Farp2	D [chr: 1] [chr_start: 93512079] [chr_end: 93621976] [strand: 1]	0.0195166	0.0666634	3.41573
ENSMUSG00000047969	Olfr1093	D [chr: 2] [chr_start: 86782479] [chr_end: 86787616] [strand: 1]	0.0195166	0.0666634	3.41573
ENSMUSG00000061296	Vmn1r210	A3.1 [chr: 13] [chr_start: 22825875] [chr_end: 22831348] [strand: -1]	0.0195166	0.0666634	3.41573
ENSMUSG00000064084	Olfr1202	E1 [chr: 2] [chr_start: 88814496] [chr_end: 88820711] [strand: 1]	0.0195166	0.0666634	3.41573
ENSMUSG00000068149	Tex13c3	A1.3 [chr: X] [chr_start: 19479420] [chr_end: 19481319] [strand: -1]	0.0195166	0.0666634	3.41573
ENSMUSG00000012422	Tmem167	C3 [chr: 13] [chr_start: 90089123] [chr_end: 90143907] [strand: 1]	0.0975829	0.333317	3.41573
ENSMUSG00000051424	Olfr1184	D [chr: 2] [chr_start: 88483598] [chr_end: 88489284] [strand: 1]	0.0585497	0.19999	3.41573
ENSMUSG00000027317	Ppp1r14d	E5 [chr: 2] [chr_start: 119218119] [chr_end: 119229906] [strand: -1]	0.0487914	0.162955	3.33983
ENSMUSG00000050128	Olfr1023	D [chr: 2] [chr_start: 85885640] [chr_end: 85891213] [strand: 1]	0.0487914	0.162955	3.33983
ENSMUSG00000052554	Defb34	A1.3 [chr: 8] [chr_start: 19123752] [chr_end: 19126540] [strand: 1]	0.0487914	0.162955	3.33983
ENSMUSG00000070616	Gm13040	E1 [chr: 4] [chr_start: 143535954] [chr_end: 143542471] [strand: 1]	0.0487914	0.162955	3.33983
ENSMUSG00000034829	Nxnl1	B3.3 [chr: 8] [chr_start: 71560555] [chr_end: 71566601] [strand: -1]	0.0585497	0.192583	3.28922
ENSMUSG00000042476	Abcb4	A1 [chr: 5] [chr_start: 8893717] [chr_end: 8959231] [strand: 1]	0.0585497	0.192583	3.28922
ENSMUSG00000078505	Aadacl4fm4	E1 [chr: 4] [chr_start: 144669937] [chr_end: 144686368] [strand: -1]	0.0585497	0.192583	3.28922
ENSMUSG00000022676	Snai2	A1 [chr: 16] [chr_start: 14705852] [chr_end: 14709385] [strand: 1]	0.0292749	0.0962915	3.28922
ENSMUSG00000040148	Hmx3	F3 [chr: 7] [chr_start: 131542867] [chr_end: 131544925] [strand: 1]	0.0292749	0.0962915	3.28922
ENSMUSG00000020715	Ern1	E1 [chr: 11] [chr_start: 106394650] [chr_end: 106487852] [strand: -1]	0.126858	0.414794	3.26976
ENSMUSG00000023781	Hes7	B3 [chr: 11] [chr_start: 69120404] [chr_end: 69124055] [strand: 1]	0.068308	0.222211	3.25308
ENSMUSG00000047648	Fbxo30	A1 [chr: 10] [chr_start: 11281330] [chr_end: 11298052] [strand: 1]	0.0780663	0.251839	3.22597
ENSMUSG00000027722	Spata5	B [chr: 3] [chr_start: 37419896] [chr_end: 37579096] [strand: 1]	0.0390331	0.12592	3.22597
ENSMUSG00000043372	Hexim2	E1 [chr: 11] [chr_start: 103132429] [chr_end: 103139876] [strand: 1]	0.0390331	0.12592	3.22597
ENSMUSG00000036473	Tbc1d24	A3.3 [chr: 17] [chr_start: 24175431] [chr_end: 24205562] [strand: -1]	0.0878246	0.281468	3.20488
ENSMUSG00000023185	Ceacam14	A2 [chr: 7] [chr_start: 17812633] [chr_end: 17815663] [strand: 1]	0.0487914	0.155548	3.18802
ENSMUSG00000025527	Satl1	E1 [chr: X] [chr_start: 112384303] [chr_end: 112406779] [strand: -1]	0.0487914	0.155548	3.18802
ENSMUSG00000026227	2810459M11Rik	C5 [chr: 1] [chr_start: 86045863] [chr_end: 86055456] [strand: 1]	0.0487914	0.155548	3.18802
ENSMUSG00000026692	Fmo4	H2.1 [chr: 1] [chr_start: 162793188] [chr_end: 162813972] [strand: -1]	0.0585497	0.185176	3.16271
ENSMUSG00000058491	Olfr869	A3 [chr: 9] [chr_start: 20129009] [chr_end: 20138763] [strand: 1]	0.0878246	0.274061	3.12055
ENSMUSG00000079466	Prdm12	B [chr: 2] [chr_start: 31640037] [chr_end: 31655795] [strand: 1]	0.0975829	0.296282	3.03621
ENSMUSG00000019756	Prl8a1	A3.1 [chr: 13] [chr_start: 27573922] [chr_end: 27582171] [strand: -1]	0.0780663	0.237025	3.03621
ENSMUSG00000037977	6430571L13Rik	F1 [chr: 9] [chr_start: 107340602] [chr_end: 107352422] [strand: 1]	0.0780663	0.237025	3.03621
ENSMUSG00000054236	Olfr481	E3 [chr: 7] [chr_start: 108079855] [chr_end: 108085824] [strand: 1]	0.0585497	0.177769	3.03621
ENSMUSG00000074887	EU599041	B3 [chr: 7] [chr_start: 43214039] [chr_end: 43226842] [strand: 1]	0.0585497	0.177769	3.03621
ENSMUSG00000040520	Manea	A3 [chr: 4] [chr_start: 26324506] [chr_end: 26346891] [strand: -1]	0.0487914	0.148141	3.03621
ENSMUSG00000047960	Olfr186	C1.3 [chr: 16] [chr_start: 59025797] [chr_end: 59030291] [strand: -1]	0.0487914	0.148141	3.03621
ENSMUSG00000025034	Trim8	C3 [chr: 19] [chr_start: 46501702] [chr_end: 46516848] [strand: 1]	0.0390331	0.118513	3.03621
ENSMUSG00000050788	Olfr419	H3 [chr: 1] [chr_start: 174248514] [chr_end: 174252061] [strand: -1]	0.0390331	0.118513	3.03621
ENSMUSG00000063176	Olfr955	A5.1 [chr: 9] [chr_start: 39465801] [chr_end: 39471944] [strand: -1]	0.0390331	0.118513	3.03621
ENSMUSG00000068859	Sp9	C3 [chr: 2] [chr_start: 73271925] [chr_end: 73284706] [strand: 1]	0.0390331	0.118513	3.03621
ENSMUSG00000075151	Olfr1136	D [chr: 2] [chr_start: 87692881] [chr_end: 87693947] [strand: -1]	0.0390331	0.118513	3.03621
ENSMUSG00000081410	Ssxb7	A1.1 [chr: X] [chr_start: 8639622] [chr_end: 8645273] [strand: 1]	0.0390331	0.118513	3.03621
ENSMUSG00000016239	Lonrf3	A3.3 [chr: X] [chr_start: 36328353] [chr_end: 36362341] [strand: 1]	0.0292749	0.0888845	3.03621
ENSMUSG00000054604	Cggbp1	C1.3 [chr: 16] [chr_start: 64851996] [chr_end: 64859507] [strand: 1]	0.0292749	0.0888845	3.03621
ENSMUSG00000055137	Sugct	A2 [chr: 13] [chr_start: 16857472] [chr_end: 17695553] [strand: -1]	0.0292749	0.0888845	3.03621
ENSMUSG00000062818	Vmn1r51	D1 [chr: 6] [chr_start: 90122596] [chr_end: 90132264] [strand: 1]	0.0292749	0.0888845	3.03621
ENSMUSG00000021806	Nid2	A3 [chr: 14] [chr_start: 19751265] [chr_end: 19811787] [strand: 1]	0.0195166	0.0592563	3.03621
ENSMUSG00000026058	Khdrbs2	B [chr: 1] [chr_start: 32172714] [chr_end: 32658568] [strand: 1]	0.0195166	0.0592563	3.03621
ENSMUSG00000028528	Dnajc6	C6 [chr: 4] [chr_start: 101496648] [chr_end: 101642799] [strand: 1]	0.0195166	0.0592563	3.03621
ENSMUSG00000028640	Tfap2c	H3 [chr: 2] [chr_start: 172549593] [chr_end: 172558622] [strand: 1]	0.0195166	0.0592563	3.03621
ENSMUSG00000029804	Herc3	B3 [chr: 6] [chr_start: 58831465] [chr_end: 58920398] [strand: 1]	0.0195166	0.0592563	3.03621
ENSMUSG00000032338	Hcn4	B [chr: 9] [chr_start: 58823412] [chr_end: 58863175] [strand: 1]	0.0195166	0.0592563	3.03621
ENSMUSG00000032724	Abtb2	E2 [chr: 2] [chr_start: 103566310] [chr_end: 103718423] [strand: 1]	0.0195166	0.0592563	3.03621
ENSMUSG00000034359	Skint2	D1 [chr: 4] [chr_start: 112557194] [chr_end: 112652248] [strand: 1]	0.0195166	0.0592563	3.03621
ENSMUSG00000034880	Mrpl34	B3.3 [chr: 8] [chr_start: 71464959] [chr_end: 71465747] [strand: 1]	0.0195166	0.0592563	3.03621
ENSMUSG00000040312	Cchcr1	B1 [chr: 17] [chr_start: 35517100] [chr_end: 35531015] [strand: 1]	0.0195166	0.0592563	3.03621
ENSMUSG00000046380	Jrk	D3 [chr: 15] [chr_start: 74702301] [chr_end: 74709535] [strand: -1]	0.0195166	0.0592563	3.03621
ENSMUSG00000048197	Olfr1153	D [chr: 2] [chr_start: 87894962] [chr_end: 87898310] [strand: 1]	0.0195166	0.0592563	3.03621
ENSMUSG00000059714	Flot1	B1 [chr: 17] [chr_start: 35823230] [chr_end: 35832791] [strand: 1]	0.0195166	0.0592563	3.03621
ENSMUSG00000085157	4930515L19Rik	A4 [chr: X] [chr_start: 46267559] [chr_end: 46328911] [strand: -1]	0.0195166	0.0592563	3.03621
ENSMUSG00000000214	Th	F5 [chr: 7] [chr_start: 142892752] [chr_end: 142931128] [strand: -1]	0.00975829	0.0296282	3.03621
ENSMUSG00000036863	Syde2	H2 [chr: 3] [chr_start: 145987870] [chr_end: 146021720] [strand: 1]	0.00975829	0.0296282	3.03621
ENSMUSG00000052736	Klrc2	F3 [chr: 6] [chr_start: 129647496] [chr_end: 129660689] [strand: -1]	0.00975829	0.0296282	3.03621
ENSMUSG00000059663	Samt2b	F3 [chr: X] [chr_start: 154339225] [chr_end: 154343392] [strand: -1]	0.00975829	0.0296282	3.03621
ENSMUSG00000087194	Skint6	D1 [chr: 4] [chr_start: 112804616] [chr_end: 113286973] [strand: -1]	0.00975829	0.0296282	3.03621
ENSMUSG00000019920	Lims1	B4 [chr: 10] [chr_start: 58323466] [chr_end: 58424691] [strand: 1]	0.068308	0.207397	3.03621
ENSMUSG00000075302	Erich2	C2 [chr: 2] [chr_start: 70508819] [chr_end: 70540884] [strand: 1]	0.204924	0.607377	2.96392
ENSMUSG00000029380	Cxcl1	E1 [chr: 5] [chr_start: 90891241] [chr_end: 90893115] [strand: 1]	0.0975829	0.288875	2.9603
ENSMUSG00000075068	Olfr140	E1 [chr: 2] [chr_start: 90049380] [chr_end: 90063594] [strand: -1]	0.0878246	0.259246	2.95187
ENSMUSG00000058886	Deaf1	F5 [chr: 7] [chr_start: 141297180] [chr_end: 141327690] [strand: -1]	0.068308	0.19999	2.92777
ENSMUSG00000085492	Trmt61b	E1.3 [chr: 17] [chr_start: 71557027] [chr_end: 71598755] [strand: -1]	0.068308	0.19999	2.92777
ENSMUSG00000024069	Slc30a6	E2 [chr: 17] [chr_start: 74395608] [chr_end: 74424221] [strand: 1]	0.0975829	0.281468	2.8844
ENSMUSG00000006678	Pola1	C3 [chr: X] [chr_start: 93304767] [chr_end: 93632155] [strand: -1]	0.0487914	0.140734	2.8844
ENSMUSG00000019359	Gdpd2	C3 [chr: X] [chr_start: 100729873] [chr_end: 100738895] [strand: 1]	0.0487914	0.140734	2.8844
ENSMUSG00000023235	Ccl25	A1.1 [chr: 8] [chr_start: 4325210] [chr_end: 4360020] [strand: 1]	0.0487914	0.140734	2.8844
ENSMUSG00000046470	Sox18	H4 [chr: 2] [chr_start: 181669836] [chr_end: 181671640] [strand: -1]	0.0487914	0.140734	2.8844
ENSMUSG00000059625	Sohlh1	A3 [chr: 2] [chr_start: 25842995] [chr_end: 25847248] [strand: -1]	0.0878246	0.251839	2.86753
ENSMUSG00000060827	Olfr1193	D [chr: 2] [chr_start: 88675628] [chr_end: 88681143] [strand: 1]	0.0390331	0.111106	2.84644
ENSMUSG00000061457	Olfr871	A3 [chr: 9] [chr_start: 20212207] [chr_end: 20213353] [strand: 1]	0.0390331	0.111106	2.84644
ENSMUSG00000063762	Tas2r129	G1 [chr: 6] [chr_start: 132951102] [chr_end: 132952066] [strand: 1]	0.0390331	0.111106	2.84644
ENSMUSG00000079263	Gm6614	G2 [chr: 6] [chr_start: 141971845] [chr_end: 142011414] [strand: -1]	0.0390331	0.111106	2.84644
ENSMUSG00000027613	Eif6	H1 [chr: 2] [chr_start: 155819832] [chr_end: 155826925] [strand: -1]	0.068308	0.192583	2.81933
ENSMUSG00000015093	Clic3	A3 [chr: 2] [chr_start: 25456838] [chr_end: 25458776] [strand: 1]	0.0975829	0.274061	2.80849
ENSMUSG00000027378	Nphp1	F1 [chr: 2] [chr_start: 127740732] [chr_end: 127788897] [strand: -1]	0.0878246	0.244432	2.78319
ENSMUSG00000063800	Prpf38a	C7 [chr: 4] [chr_start: 108563172] [chr_end: 108579336] [strand: -1]	0.0878246	0.244432	2.78319
ENSMUSG00000027091	Zc3h15	D [chr: 2] [chr_start: 83644435] [chr_end: 83664622] [strand: 1]	0.0585497	0.162955	2.78319
ENSMUSG00000046999	1110032F04Rik	E1 [chr: 3] [chr_start: 68869586] [chr_end: 68872163] [strand: 1]	0.0585497	0.162955	2.78319
ENSMUSG00000051362	Olfr589	E3 [chr: 7] [chr_start: 103154792] [chr_end: 103156356] [strand: -1]	0.0585497	0.162955	2.78319
ENSMUSG00000060070	Defa26	A2 [chr: 8] [chr_start: 21618183] [chr_end: 21618972] [strand: 1]	0.0585497	0.162955	2.78319
ENSMUSG00000062873	Olfr1355	C1 [chr: 10] [chr_start: 78875540] [chr_end: 78882266] [strand: 1]	0.0585497	0.162955	2.78319
ENSMUSG00000078879	Zfp973	H4 [chr: 2] [chr_start: 176670522] [chr_end: 176719085] [strand: 1]	0.0585497	0.162955	2.78319
ENSMUSG00000024987	Cyp26a1	C2 [chr: 19] [chr_start: 37697798] [chr_end: 37701536] [strand: 1]	0.0292749	0.0814775	2.78319
ENSMUSG00000044594	Serpinb3a	E2.1 [chr: 1] [chr_start: 107045587] [chr_end: 107052303] [strand: -1]	0.0292749	0.0814775	2.78319
ENSMUSG00000074151	Nlrc5	C5 [chr: 8] [chr_start: 94434356] [chr_end: 94527272] [strand: 1]	0.0292749	0.0814775	2.78319
ENSMUSG00000000794	Kcnn3	F1 [chr: 3] [chr_start: 89520164] [chr_end: 89675132] [strand: 1]	0.136616	0.377759	2.76512
ENSMUSG00000036327	Qsox2	A3 [chr: 2] [chr_start: 26208637] [chr_end: 26237525] [strand: -1]	0.0487914	0.133327	2.73259
ENSMUSG00000047789	Slc38a9	D2.2 [chr: 13] [chr_start: 112660751] [chr_end: 112738749] [strand: 1]	0.0487914	0.133327	2.73259
ENSMUSG00000066820	Vmn2r28	A1 [chr: 7] [chr_start: 5477255] [chr_end: 5493956] [strand: -1]	0.0487914	0.133327	2.73259
ENSMUSG00000075166	Olfr1104	D [chr: 2] [chr_start: 87020703] [chr_end: 87027080] [strand: -1]	0.0487914	0.133327	2.73259
ENSMUSG00000020590	Snx13	A3 [chr: 12] [chr_start: 35047186] [chr_end: 35147479] [strand: 1]	0.146374	0.39998	2.73259
ENSMUSG00000034303	Ccdc15	A4 [chr: 9] [chr_start: 37275835] [chr_end: 37348432] [strand: -1]	0.117099	0.318503	2.71993
ENSMUSG00000020899	Pfas	B3 [chr: 11] [chr_start: 68985697] [chr_end: 69008460] [strand: -1]	0.136616	0.370352	2.7109
ENSMUSG00000061847	Defb39	A1.3 [chr: 8] [chr_start: 19052826] [chr_end: 19064810] [strand: -1]	0.0878246	0.237025	2.69885
ENSMUSG00000035875	AI182371	B [chr: 2] [chr_start: 35081861] [chr_end: 35101543] [strand: -1]	0.107341	0.288875	2.69118
ENSMUSG00000010803	Gabra1	A5 [chr: 11] [chr_start: 42130939] [chr_end: 42182930] [strand: -1]	0.0975829	0.259246	2.65668
ENSMUSG00000015053	Gata2	D1 [chr: 6] [chr_start: 88193891] [chr_end: 88207032] [strand: 1]	0.0780663	0.207397	2.65668
ENSMUSG00000032177	Pde4a	A3 [chr: 9] [chr_start: 21165714] [chr_end: 21213248] [strand: 1]	0.0780663	0.207397	2.65668
ENSMUSG00000036620	Mgat4b	B1.3 [chr: 11] [chr_start: 50210890] [chr_end: 50235103] [strand: 1]	0.0780663	0.207397	2.65668
ENSMUSG00000019810	Fuca2	A2 [chr: 10] [chr_start: 13499540] [chr_end: 13519035] [strand: 1]	0.0585497	0.155548	2.65668
ENSMUSG00000020428	Gabra6	A5 [chr: 11] [chr_start: 42306437] [chr_end: 42321072] [strand: -1]	0.0585497	0.155548	2.65668
ENSMUSG00000040570	Rundc3b	A1 [chr: 5] [chr_start: 8490334] [chr_end: 8622952] [strand: -1]	0.0585497	0.155548	2.65668
ENSMUSG00000046062	Ppp1r15b	E4 [chr: 1] [chr_start: 133131143] [chr_end: 133139783] [strand: 1]	0.0585497	0.155548	2.65668
ENSMUSG00000048456	Olfr1448	A [chr: 19] [chr_start: 12916661] [chr_end: 12924419] [strand: -1]	0.0585497	0.155548	2.65668
ENSMUSG00000054514	Atad3aos	E2 [chr: 4] [chr_start: 155761178] [chr_end: 155769264] [strand: 1]	0.0585497	0.155548	2.65668
ENSMUSG00000029530	Ccr9	F4 [chr: 9] [chr_start: 123678439] [chr_end: 123784330] [strand: 1]	0.0390331	0.103699	2.65668
ENSMUSG00000029754	Dlx6	A1 [chr: 6] [chr_start: 6863334] [chr_end: 6868568] [strand: 1]	0.0390331	0.103699	2.65668
ENSMUSG00000050089	Akap4	A1.1 [chr: X] [chr_start: 7067519] [chr_end: 7078609] [strand: 1]	0.0390331	0.103699	2.65668
ENSMUSG00000060480	Olfr171	A3 [chr: 16] [chr_start: 19623930] [chr_end: 19629916] [strand: -1]	0.0390331	0.103699	2.65668
ENSMUSG00000074311	Vmn1r139	A3 [chr: 7] [chr_start: 22069057] [chr_end: 22097907] [strand: 1]	0.0390331	0.103699	2.65668
ENSMUSG00000075203	Olfr1040	D [chr: 2] [chr_start: 86145791] [chr_end: 86146732] [strand: -1]	0.0390331	0.103699	2.65668
ENSMUSG00000015501	Hivep2	A2 [chr: 10] [chr_start: 13966075] [chr_end: 14151374] [strand: 1]	0.0195166	0.0518493	2.65668
ENSMUSG00000063060	Sox7	D1 [chr: 14] [chr_start: 63943673] [chr_end: 63950732] [strand: 1]	0.0195166	0.0518493	2.65668
ENSMUSG00000072595	4930503E14Rik	C1 [chr: 14] [chr_start: 44163169] [chr_end: 44213254] [strand: -1]	0.0195166	0.0518493	2.65668
ENSMUSG00000073001	Cylc1	E1 [chr: X] [chr_start: 111110418] [chr_end: 111125854] [strand: 1]	0.0195166	0.0518493	2.65668
ENSMUSG00000003500	Impdh1	A3.3 [chr: 6] [chr_start: 29200434] [chr_end: 29216364] [strand: -1]	0.146374	0.385166	2.63138
ENSMUSG00000020728	Cep112	E1 [chr: 11] [chr_start: 108425192] [chr_end: 108860615] [strand: 1]	0.068308	0.177769	2.60246
ENSMUSG00000075101	Olfr1222	E1 [chr: 2] [chr_start: 89122885] [chr_end: 89133054] [strand: -1]	0.068308	0.177769	2.60246
ENSMUSG00000025909	Sntg1	A2 [chr: 1] [chr_start: 8361475] [chr_end: 9299878] [strand: -1]	0.0487914	0.12592	2.58078
ENSMUSG00000043892	Olfr1018	D [chr: 2] [chr_start: 85818479] [chr_end: 85824221] [strand: 1]	0.0487914	0.12592	2.58078
ENSMUSG00000057265	Bbof1	D1 [chr: 12] [chr_start: 84409071] [chr_end: 84442887] [strand: 1]	0.0487914	0.12592	2.58078
ENSMUSG00000079144	A130010J15Rik	H6 [chr: 1] [chr_start: 193168046] [chr_end: 193177832] [strand: 1]	0.0487914	0.12592	2.58078
ENSMUSG00000045316	Fahd1	A3.3 [chr: 17] [chr_start: 24848892] [chr_end: 24850364] [strand: -1]	0.0780663	0.19999	2.5618
ENSMUSG00000001542	Ell2	C1 [chr: 13] [chr_start: 75706757] [chr_end: 75772364] [strand: 1]	0.117099	0.296282	2.53017
ENSMUSG00000020331	Hcn2	C1 [chr: 10] [chr_start: 79716634] [chr_end: 79736108] [strand: 1]	0.0585497	0.148141	2.53017
ENSMUSG00000022089	Bin3	D2 [chr: 14] [chr_start: 70100105] [chr_end: 70138206] [strand: 1]	0.0585497	0.148141	2.53017
ENSMUSG00000030325	Klrb1c	F3 [chr: 6] [chr_start: 128778485] [chr_end: 128789215] [strand: -1]	0.0585497	0.148141	2.53017
ENSMUSG00000048142	Nat8l	B2 [chr: 5] [chr_start: 33995984] [chr_end: 34005916] [strand: 1]	0.0585497	0.148141	2.53017
ENSMUSG00000053961	Ang5; Ang3	C1 [chr: 14] [chr_start: 43957069] [chr_end: 43963072] [strand: 1]	0.0585497	0.148141	2.53017
ENSMUSG00000016349	Eef1a2	H4 [chr: 2] [chr_start: 181147653] [chr_end: 181157014] [strand: -1]	0.0292749	0.0740704	2.53017
ENSMUSG00000040037	Negr1	H4 [chr: 3] [chr_start: 156561794] [chr_end: 157316445] [strand: 1]	0.0292749	0.0740704	2.53017
ENSMUSG00000052749	Gm38525; Trim30b	E3 [chr: 7] [chr_start: 104355382] [chr_end: 104369884] [strand: -1]	0.0292749	0.0740704	2.53017
ENSMUSG00000072707	Olfr31	A1 [chr: 14] [chr_start: 14322828] [chr_end: 14331791] [strand: 1]	0.0292749	0.0740704	2.53017
ENSMUSG00000017400	Stac2	D [chr: 11] [chr_start: 98036623] [chr_end: 98053462] [strand: -1]	0.0878246	0.222211	2.53017
ENSMUSG00000026311	Asb1	D [chr: 1] [chr_start: 91540544] [chr_end: 91559589] [strand: 1]	0.0878246	0.222211	2.53017
ENSMUSG00000059974	Ntm	A4 [chr: 9] [chr_start: 28994750] [chr_end: 29963141] [strand: -1]	0.0878246	0.222211	2.53017
ENSMUSG00000061022	Vmn1r222	A3.1 [chr: 13] [chr_start: 23230836] [chr_end: 23235947] [strand: -1]	0.0878246	0.222211	2.53017
ENSMUSG00000044923	Olfr1030	D [chr: 2] [chr_start: 85979276] [chr_end: 85988294] [strand: 1]	0.136616	0.340724	2.49403
ENSMUSG00000029211	Gabra4	C3.2 [chr: 5] [chr_start: 71569749] [chr_end: 71658308] [strand: -1]	0.068308	0.170362	2.49403
ENSMUSG00000037843	Vstm2l	H1 [chr: 2] [chr_start: 157914653] [chr_end: 157944719] [strand: 1]	0.068308	0.170362	2.49403
ENSMUSG00000029431	B3gnt4	F [chr: 5] [chr_start: 123510460] [chr_end: 123511882] [strand: 1]	0.107341	0.266653	2.48417
ENSMUSG00000060708	Bloc1s4	B3 [chr: 5] [chr_start: 36747378] [chr_end: 36748650] [strand: -1]	0.156133	0.385166	2.46692
ENSMUSG00000023902	Zscan10	A3.3 [chr: 17] [chr_start: 23600856] [chr_end: 23611019] [strand: 1]	0.0780663	0.192583	2.46692
ENSMUSG00000027761	Aadac	D [chr: 3] [chr_start: 60025717] [chr_end: 60040160] [strand: 1]	0.0780663	0.192583	2.46692
ENSMUSG00000073927	Olfr652	E3 [chr: 7] [chr_start: 104560901] [chr_end: 104568634] [strand: 1]	0.0780663	0.192583	2.46692
ENSMUSG00000017922	Prl3c1	A3.1 [chr: 13] [chr_start: 27196659] [chr_end: 27203749] [strand: 1]	0.0390331	0.0962915	2.46692
ENSMUSG00000021604	Irx4	C1 [chr: 13] [chr_start: 73260479] [chr_end: 73269608] [strand: 1]	0.0390331	0.0962915	2.46692
ENSMUSG00000027243	Harbi1	E1 [chr: 2] [chr_start: 91710852] [chr_end: 91721545] [strand: 1]	0.0390331	0.0962915	2.46692
ENSMUSG00000033276	Stk36	C3 [chr: 1] [chr_start: 74601445] [chr_end: 74636894] [strand: 1]	0.0390331	0.0962915	2.46692
ENSMUSG00000035946	Gsx2	C3.3 [chr: 5] [chr_start: 75075601] [chr_end: 75077893] [strand: 1]	0.0390331	0.0962915	2.46692
ENSMUSG00000078815	Cacng6	A1 [chr: 7] [chr_start: 3424195] [chr_end: 3435667] [strand: 1]	0.117099	0.288875	2.46692
ENSMUSG00000039200	Atf7ip2	A1 [chr: 16] [chr_start: 10192712] [chr_end: 10251478] [strand: 1]	0.126858	0.311096	2.45232
ENSMUSG00000021377	Dek	A5 [chr: 13] [chr_start: 47084775] [chr_end: 47106201] [strand: -1]	0.175649	0.429608	2.44583
ENSMUSG00000003228	Grk5	D3 [chr: 19] [chr_start: 60889749] [chr_end: 61095968] [strand: 1]	0.0878246	0.214804	2.44583
ENSMUSG00000037996	Slc24a2	C4 [chr: 4] [chr_start: 86983124] [chr_end: 87230477] [strand: -1]	0.0878246	0.214804	2.44583
ENSMUSG00000040812	Agbl2	E1 [chr: 2] [chr_start: 90782727] [chr_end: 90834437] [strand: 1]	0.0878246	0.214804	2.44583
ENSMUSG00000048621	Gm6377	D [chr: X] [chr_start: 109196756] [chr_end: 109200439] [strand: 1]	0.0878246	0.214804	2.44583
ENSMUSG00000061388	Csn1s2b	E1 [chr: 5] [chr_start: 87808082] [chr_end: 87824426] [strand: 1]	0.0878246	0.214804	2.44583
ENSMUSG00000023484	Prph	F1 [chr: 15] [chr_start: 99055174] [chr_end: 99058978] [strand: 1]	0.0487914	0.118513	2.42896
ENSMUSG00000060701	Fpr-rs3	A3.2 [chr: 17] [chr_start: 20623846] [chr_end: 20624877] [strand: -1]	0.0487914	0.118513	2.42896
ENSMUSG00000028423	Nfx1	A5 [chr: 4] [chr_start: 40970906] [chr_end: 41025993] [strand: 1]	0.146374	0.355538	2.42896
ENSMUSG00000027333	Smox	F1 [chr: 2] [chr_start: 131491496] [chr_end: 131525922] [strand: 1]	0.107341	0.259246	2.41516
ENSMUSG00000055561	Spink5	B3 [chr: 18] [chr_start: 43963235] [chr_end: 44022501] [strand: 1]	0.107341	0.259246	2.41516
ENSMUSG00000027800	Tm4sf1	D [chr: 3] [chr_start: 57285611] [chr_end: 57301988] [strand: -1]	0.117099	0.281468	2.40366
ENSMUSG00000044042	Fmn1	E4 [chr: 2] [chr_start: 113327736] [chr_end: 113716767] [strand: 1]	0.117099	0.281468	2.40366
ENSMUSG00000069814	Ccdc92b	B5 [chr: 11] [chr_start: 74619605] [chr_end: 74641516] [strand: 1]	0.117099	0.281468	2.40366
ENSMUSG00000087651	1500009L16Rik	C1 [chr: 10] [chr_start: 83722865] [chr_end: 83762762] [strand: 1]	0.117099	0.281468	2.40366
[truncated: 3,659 more rows]

## Sheet: Table S6
Table S6. Genes with hypermethylated (FC > 1.5) or hypomethylated (FC > 1.5) promoters in IVF E10.5 embryos
[truncated: 4,283 more rows]

[truncated: 1 more sheets: Table S7]
